# Supplementary material for: Crystal structure of (pyridin-2-yl­methyl­idene)(tri­phenyl­meth­yl)amine
Source: Acta Crystallogr Sect E Struct Rep Online. 2014 Sep 6;70(Pt 10):o1094–5. doi: 10.1107/S160053681401959X (PMC4257176; doi:10.1107/S160053681401959X)
Supplement: Supplementary file 1 [file e-70-o1094-sup1.cif]

##############################################################################
#                                                                            #
# This CIF contains the data in a paper accepted for publication in          #
# Acta Crystallographica Section E. It conforms to the requirements of       #
# Notes for Authors for Acta Crystallographica Section E, and has been       #
# peer reviewed under the auspices of the IUCr Commission on Journals.       #
#                                                                            #
# Full details of the Crystallographic Information File format               #
# are given in the paper "The Crystallographic Information File (CIF):       #
# a New Standard Archive File for Crystallography" by S. R. Hall, F. H.      #
# Allen and I. D. Brown [Acta Cryst. (1991), A47, 655-685].                  #
#                                                                            #
# The current version of the core CIF dictionary is obtainable from          #
# ftp://ftp.iucr.org/pub/cif_core.dic.                                       #
#                                                                            #
# Software is freely available for graphical display of the structure(s)     #
# in this CIF. For information consult the CIF software page                 #
# http://www.iucr.org/resources/cif/software.                                #
#                                                                            #
# This file may be used for bona fide research purposes within the           #
# scientific community so long as proper attribution is given to the journal # 
# article from which it was obtained.                                        #
#                                                                            #
##############################################################################
data_global
_audit_creation_method     'form.cif (version 2.0)'
_journal_data_validation_number     ?
_journal_date_recd_electronic     2014-08-28
_journal_date_accepted     2014-08-29
_journal_name_full     'Acta Crystallographica, Section E'
_journal_year     2014
_journal_volume     70
_journal_issue     10
_journal_page_first     o1094
_journal_page_last     o1095
_journal_paper_category     HO
_journal_paper_doi     10.1107/S160053681401959X
_journal_coeditor_code     TK5243
_publ_contact_author_name     'Dr. Kittipong Chainok'
_publ_contact_author_address
;
Department of Chemistry
Department of Physics
Faculty of Science and Technology
Thammasat University
Khlong Luang
Pathum Thani 12120
Thailand
;
_publ_contact_author_email     kc@tu.ac.th
_publ_contact_author_fax     +66-55-963-401
_publ_contact_author_phone     +66-55-963-419
_publ_section_title
;
Crystal structure of (pyridin-2-ylmethylidene)(triphenylmethyl)amine
;
loop_
    _publ_author_name
    _publ_author_footnote
    _publ_author_address
    'Theppitak, Chatphorn' .
;
Department of Chemistry
Faculty of Science
Naresuan University
Mueang
Phitsanulok 65000
Thailand
;
    'Meesangkaew, Manlika' .
;
Department of Chemistry
Faculty of Science
Naresuan University
Mueang
Phitsanulok 65000
Thailand
;
    'Chanthee, Songwuit' .
;
Department of Chemistry
Faculty of Science
Naresuan University
Mueang
Phitsanulok 65000
Thailand
;
    'Sriprang, Nimit' .
;
Department of Chemistry
Faculty of Science
Naresuan University
Mueang
Phitsanulok 65000
Thailand
;
    'Chainok, Kittipong' .
;
Department of Physics
Faculty of Science and Technology
Thammasat University
Khlong Luang
Pathum Thani 12120
Thailand
;
data_I
_database_code_depnum_ccdc_archive 'CCDC 1021733'
_chemical_name_systematic
;
(Pyridin-2-ylmethylidene)(triphenylmethyl)amine
;
_chemical_name_common     ?
_chemical_formula_moiety     'C25 H20 N2'
_chemical_formula_sum     'C25 H20 N2'
_chemical_formula_structural     ?
_chemical_formula_analytical     ?
_chemical_formula_iupac     'C25 H20 N2'
_chemical_formula_weight     348.43
_chemical_melting_point     ?
_symmetry_cell_setting     orthorhombic
_symmetry_space_group_name_H-M     'P 21 21 21'
_symmetry_space_group_name_Hall     'P 2ac 2ab'
loop_
    _symmetry_equiv_pos_as_xyz
    'x, y, z'
    '-x+1/2, -y, z+1/2'
    'x+1/2, -y+1/2, -z'
    '-x, y+1/2, -z+1/2'
_cell_length_a     7.0719(5)
_cell_length_b     16.3972(8)
_cell_length_c     31.880(2)
_cell_angle_alpha     90.00
_cell_angle_beta     90.00
_cell_angle_gamma     90.00
_cell_volume     3696.7(4)
_cell_formula_units_Z     8
_cell_measurement_reflns_used     3448
_cell_measurement_theta_min     ?
_cell_measurement_theta_max     ?
_cell_measurement_temperature     173(2)
_exptl_crystal_description     block
_exptl_crystal_colour     yellow
_exptl_crystal_size_max     0.30
_exptl_crystal_size_mid     0.26
_exptl_crystal_size_min     0.22
_exptl_crystal_size_rad     ?
_exptl_crystal_density_diffrn     1.252
_exptl_crystal_density_meas     ?
_exptl_crystal_density_method     'not measured'
_exptl_crystal_F_000     1472
_exptl_absorpt_coefficient_mu     0.564
_exptl_absorpt_correction_type     multi-scan
_exptl_absorpt_process_details
;
(CrysAlis PRO and CrysAlis RED; Agilent, 2012)
;
_exptl_absorpt_correction_T_min     0.8490
_exptl_absorpt_correction_T_max     0.8860
_exptl_special_details     ?
_diffrn_ambient_temperature     173(2)
_diffrn_radiation_type     CuK\a
_diffrn_radiation_wavelength     1.54178
_diffrn_radiation_source     'fine-focus sealed tube'
_diffrn_radiation_monochromator     mirror
_diffrn_measurement_device_type     'Agilent Xcalibur (Sapphire3, Gemini ultra)'
_diffrn_measurement_method     '\w scans'
_diffrn_detector_area_resol_mean     8
_diffrn_reflns_number     21735
_diffrn_reflns_av_R_equivalents     0.0578
_diffrn_reflns_av_sigmaI/netI     0.0606
_diffrn_reflns_theta_min     9.76
_diffrn_reflns_theta_max     73.08
_diffrn_reflns_theta_full     27.50
_diffrn_measured_fraction_theta_max     0.949
_diffrn_measured_fraction_theta_full     0.939
_diffrn_reflns_limit_h_min     -8
_diffrn_reflns_limit_h_max     8
_diffrn_reflns_limit_k_min     -19
_diffrn_reflns_limit_k_max     15
_diffrn_reflns_limit_l_min     -28
_diffrn_reflns_limit_l_max     39
_diffrn_reflns_reduction_process     ?
_diffrn_standards_number     ?
_diffrn_standards_interval_count     ?
_diffrn_standards_interval_time     ?
_diffrn_standards_decay_%     ?
loop_
    _diffrn_standard_refln_index_h
    _diffrn_standard_refln_index_k
    _diffrn_standard_refln_index_l
    ? ? ?
_refine_special_details
;
Refinement of <i>F</i>^2^ against ALL reflections. The weighted <i>R</i>-factor
<i>wR</i> and goodness of fit <i>S</i> are based on <i>F</i>^2^, conventional
<i>R</i>-factors <i>R</i> are based on <i>F</i>, with <i>F</i> set to zero for
negative <i>F</i>^2^. The threshold expression of <i>F</i>^2^ >
\s(<i>F</i>^2^) is used only for calculating <i>R</i>-factors(gt) <i>etc</i>.
and is not relevant to the choice of reflections for refinement.
<i>R</i>-factors based on <i>F</i>^2^ are statistically about twice as large
as those based on <i>F</i>, and <i>R</i>- factors based on ALL data will be
even larger.
;
_reflns_number_total     6965
_reflns_number_gt     5059
_reflns_threshold_expression     I>2\s(I)
_refine_ls_structure_factor_coef     Fsqd
_refine_ls_matrix_type     full
_refine_ls_R_factor_all     0.0827
_refine_ls_R_factor_gt     0.0566
_refine_ls_wR_factor_all     0.1330
_refine_ls_wR_factor_ref     0.1532
_refine_ls_goodness_of_fit_all     ?
_refine_ls_goodness_of_fit_ref     1.000
_refine_ls_restrained_S_all     1.000
_refine_ls_restrained_S_obs     ?
_refine_ls_number_reflns     6965
_refine_ls_number_parameters     487
_refine_ls_number_restraints     0
_refine_ls_number_constraints     ?
_refine_ls_hydrogen_treatment     constr
_refine_ls_weighting_scheme     calc
_refine_ls_weighting_details
         'calc w=1/[\s^2^(Fo^2^)+(0.0771P)^2^+0.0000P] where P=(Fo^2^+2Fc^2^)/3'
_atom_sites_solution_hydrogens     geom
_atom_sites_solution_primary     direct
_atom_sites_solution_secondary     difmap
_refine_ls_shift/su_max     0.000
_refine_ls_shift/su_mean     0.000
_refine_diff_density_max     0.355
_refine_diff_density_min     -0.183
_refine_ls_extinction_method     none
_refine_ls_extinction_coef     ?
_refine_ls_abs_structure_details     'Flack (1983), XXX Friedel pairs'
_refine_ls_abs_structure_Flack     0.3(8)
_refine_ls_abs_structure_Rogers     ?
loop_
    _atom_type_symbol
    _atom_type_description
    _atom_type_scat_dispersion_real
    _atom_type_scat_dispersion_imag
    _atom_type_scat_source
    'C' 'C' 0.0181 0.0091
                         'International Tables Vol C Tables 4.2.6.8 and 6.1.1.4'
    'H' 'H' 0.0000 0.0000
                         'International Tables Vol C Tables 4.2.6.8 and 6.1.1.4'
    'N' 'N' 0.0311 0.0180
                         'International Tables Vol C Tables 4.2.6.8 and 6.1.1.4'
_computing_data_collection     'CrysAlis PRO (Agilent, 2012)'
_computing_cell_refinement     'CrysAlis PRO (Agilent, 2012)'
_computing_data_reduction     'CrysAlis PRO (Agilent, 2012)'
_computing_structure_solution     'SHELXS97 (Sheldrick, 2008)'
_computing_structure_refinement     'SHELXL97 (Sheldrick, 2008)'
_computing_molecular_graphics
;
ORTEP-3 for Windows (Farrugia, 2012) and DIAMOND (Brandenburg,
2006)
;
_computing_publication_material     'publCIF (Westrip, 2010)'
loop_
    _atom_site_type_symbol
    _atom_site_label
    _atom_site_fract_x
    _atom_site_fract_y
    _atom_site_fract_z
    _atom_site_U_iso_or_equiv
    _atom_site_adp_type
    _atom_site_calc_flag
    _atom_site_refinement_flags
    _atom_site_occupancy
    _atom_site_symmetry_multiplicity
    _atom_site_disorder_assembly
    _atom_site_disorder_group
    N N1 0.3234(4) 0.72675(16) 0.72533(8) 0.0395(6) Uani d . 1 1 . .
    N N2 0.0763(4) 0.67303(16) 0.63297(8) 0.0368(6) Uani d . 1 1 . .
    C C1 0.4649(5) 0.7751(2) 0.73827(11) 0.0408(7) Uani d . 1 1 . .
    H H1 0.4933 0.7761 0.7674 0.049 Uiso calc R 1 1 . .
    C C2 0.5717(5) 0.8232(2) 0.71190(11) 0.0419(8) Uani d . 1 1 . .
    H H2 0.6713 0.8561 0.7226 0.050 Uiso calc R 1 1 . .
    C C3 0.5300(5) 0.8225(2) 0.66932(10) 0.0419(8) Uani d . 1 1 . .
    H H3 0.5988 0.8559 0.6504 0.050 Uiso calc R 1 1 . .
    C C4 0.3861(5) 0.77209(19) 0.65489(10) 0.0385(7) Uani d . 1 1 . .
    H H4 0.3559 0.7696 0.6259 0.046 Uiso calc R 1 1 . .
    C C5 0.2876(4) 0.72545(18) 0.68395(9) 0.0339(7) Uani d . 1 1 . .
    C C6 0.1354(5) 0.66888(19) 0.67048(10) 0.0359(7) Uani d . 1 1 . .
    H H6 0.0833 0.6304 0.6895 0.043 Uiso calc R 1 1 . .
    C C7 -0.0641(4) 0.61515(18) 0.61548(9) 0.0335(7) Uani d . 1 1 . .
    C C8 -0.2019(5) 0.66622(19) 0.58873(9) 0.0355(7) Uani d . 1 1 . .
    C C13 -0.1588(5) 0.7448(2) 0.57610(11) 0.0465(8) Uani d . 1 1 . .
    H H13 -0.0432 0.7689 0.5848 0.056 Uiso calc R 1 1 . .
    C C12 -0.2826(6) 0.7891(2) 0.55077(12) 0.0560(10) Uani d . 1 1 . .
    H H12 -0.2515 0.8432 0.5425 0.067 Uiso calc R 1 1 . .
    C C11 -0.4510(6) 0.7541(2) 0.53771(11) 0.0510(9) Uani d . 1 1 . .
    H H11 -0.5344 0.7835 0.5199 0.061 Uiso calc R 1 1 . .
    C C10 -0.4964(5) 0.6768(2) 0.55064(11) 0.0470(9) Uani d . 1 1 . .
    H H10 -0.6125 0.6529 0.5421 0.056 Uiso calc R 1 1 . .
    C C9 -0.3737(5) 0.6334(2) 0.57618(11) 0.0432(8) Uani d . 1 1 . .
    H H9 -0.4079 0.5802 0.5852 0.052 Uiso calc R 1 1 . .
    C C14 0.0542(4) 0.55700(18) 0.58757(9) 0.0338(7) Uani d . 1 1 . .
    C C15 0.0086(5) 0.5395(2) 0.54651(10) 0.0426(8) Uani d . 1 1 . .
    H H15 -0.0942 0.5670 0.5335 0.051 Uiso calc R 1 1 . .
    C C16 0.1108(6) 0.4824(2) 0.52396(11) 0.0491(9) Uani d . 1 1 . .
    H H16 0.0777 0.4712 0.4957 0.059 Uiso calc R 1 1 . .
    C C17 0.2588(5) 0.4419(2) 0.54197(11) 0.0475(9) Uani d . 1 1 . .
    H H17 0.3262 0.4019 0.5265 0.057 Uiso calc R 1 1 . .
    C C18 0.3102(5) 0.4593(2) 0.58270(10) 0.0421(8) Uani d . 1 1 . .
    H H18 0.4148 0.4322 0.5952 0.051 Uiso calc R 1 1 . .
    C C19 0.2088(5) 0.51641(19) 0.60531(10) 0.0390(7) Uani d . 1 1 . .
    H H19 0.2447 0.5283 0.6334 0.047 Uiso calc R 1 1 . .
    C C20 -0.1792(4) 0.56558(19) 0.64745(9) 0.0330(6) Uani d . 1 1 . .
    C C21 -0.2010(5) 0.48179(19) 0.64471(10) 0.0373(7) Uani d . 1 1 . .
    H H21 -0.1317 0.4526 0.6241 0.045 Uiso calc R 1 1 . .
    C C22 -0.3221(5) 0.4391(2) 0.67150(10) 0.0403(7) Uani d . 1 1 . .
    H H22 -0.3347 0.3817 0.6688 0.048 Uiso calc R 1 1 . .
    C C23 -0.4230(5) 0.4802(2) 0.70172(10) 0.0407(7) Uani d . 1 1 . .
    H H23 -0.5065 0.4516 0.7198 0.049 Uiso calc R 1 1 . .
    C C24 -0.4017(5) 0.5638(2) 0.70542(10) 0.0418(8) Uani d . 1 1 . .
    H H24 -0.4700 0.5925 0.7264 0.050 Uiso calc R 1 1 . .
    C C25 -0.2821(5) 0.60567(19) 0.67889(10) 0.0374(7) Uani d . 1 1 . .
    H H25 -0.2691 0.6630 0.6820 0.045 Uiso calc R 1 1 . .
    N N1' 0.1678(4) 0.52217(16) 0.76822(8) 0.0386(6) Uani d . 1 1 . .
    C C1' 0.0245(5) 0.4739(2) 0.75559(11) 0.0412(8) Uani d . 1 1 . .
    H H1' -0.0053 0.4722 0.7266 0.049 Uiso calc R 1 1 . .
    N N2' 0.4146(4) 0.57659(16) 0.86033(8) 0.0363(6) Uani d . 1 1 . .
    C C2' -0.0814(5) 0.4267(2) 0.78293(11) 0.0447(8) Uani d . 1 1 . .
    H H2' -0.1825 0.3941 0.7728 0.054 Uiso calc R 1 1 . .
    C C3' -0.0381(5) 0.4277(2) 0.82482(11) 0.0453(8) Uani d . 1 1 . .
    H H3' -0.1075 0.3952 0.8441 0.054 Uiso calc R 1 1 . .
    C C4' 0.1078(5) 0.4768(2) 0.83851(10) 0.0389(7) Uani d . 1 1 . .
    H H4' 0.1404 0.4789 0.8674 0.047 Uiso calc R 1 1 . .
    C C5' 0.2058(4) 0.52291(18) 0.80935(9) 0.0335(6) Uani d . 1 1 . .
    C C6' 0.3573(4) 0.58008(19) 0.82251(9) 0.0348(7) Uani d . 1 1 . .
    H H6' 0.4100 0.6181 0.8033 0.042 Uiso calc R 1 1 . .
    C C7' 0.5550(4) 0.63331(18) 0.87805(9) 0.0315(6) Uani d . 1 1 . .
    C C8' 0.6910(5) 0.58111(19) 0.90443(9) 0.0333(6) Uani d . 1 1 . .
    C C9' 0.8659(5) 0.6119(2) 0.91612(10) 0.0400(7) Uani d . 1 1 . .
    H H9' 0.9025 0.6647 0.9069 0.048 Uiso calc R 1 1 . .
    C C10' 0.9893(5) 0.5664(2) 0.94125(10) 0.0448(8) Uani d . 1 1 . .
    H H10' 1.1085 0.5883 0.9490 0.054 Uiso calc R 1 1 . .
    C C11' 0.9380(6) 0.4904(2) 0.95454(11) 0.0506(9) Uani d . 1 1 . .
    H H11' 1.0206 0.4597 0.9720 0.061 Uiso calc R 1 1 . .
    C C12' 0.7658(6) 0.4580(2) 0.94262(12) 0.0507(9) Uani d . 1 1 . .
    H H12' 0.7315 0.4047 0.9515 0.061 Uiso calc R 1 1 . .
    C C13' 0.6430(5) 0.5026(2) 0.91780(10) 0.0438(8) Uani d . 1 1 . .
    H H13' 0.5251 0.4797 0.9098 0.053 Uiso calc R 1 1 . .
    C C14' 0.4373(4) 0.69107(18) 0.90604(9) 0.0330(7) Uani d . 1 1 . .
    C C15' 0.4871(5) 0.7085(2) 0.94706(10) 0.0403(8) Uani d . 1 1 . .
    H H15' 0.5904 0.6807 0.9596 0.048 Uiso calc R 1 1 . .
    C C16' 0.3873(6) 0.7665(2) 0.97014(11) 0.0488(9) Uani d . 1 1 . .
    H H16' 0.4250 0.7788 0.9980 0.059 Uiso calc R 1 1 . .
    C C17' 0.2338(5) 0.8060(2) 0.95266(10) 0.0444(8) Uani d . 1 1 . .
    H H17' 0.1664 0.8458 0.9683 0.053 Uiso calc R 1 1 . .
    C C18' 0.1797(5) 0.7872(2) 0.91230(10) 0.0409(8) Uani d . 1 1 . .
    H H18' 0.0728 0.8133 0.9003 0.049 Uiso calc R 1 1 . .
    C C19' 0.2796(4) 0.73047(19) 0.88923(10) 0.0375(7) Uani d . 1 1 . .
    H H19' 0.2404 0.7181 0.8615 0.045 Uiso calc R 1 1 . .
    C C20' 0.6711(4) 0.68358(18) 0.84642(9) 0.0308(6) Uani d . 1 1 . .
    C C21' 0.6930(4) 0.76739(19) 0.84992(9) 0.0348(7) Uani d . 1 1 . .
    H H21' 0.6231 0.7962 0.8706 0.042 Uiso calc R 1 1 . .
    C C22' 0.8149(5) 0.8098(2) 0.82383(10) 0.0392(7) Uani d . 1 1 . .
    H H22' 0.8284 0.8672 0.8268 0.047 Uiso calc R 1 1 . .
    C C23' 0.9176(5) 0.7686(2) 0.79330(10) 0.0423(8) Uani d . 1 1 . .
    H H23' 1.0034 0.7973 0.7758 0.051 Uiso calc R 1 1 . .
    C C24' 0.8937(5) 0.68586(19) 0.78877(10) 0.0388(7) Uani d . 1 1 . .
    H H24' 0.9604 0.6575 0.7674 0.047 Uiso calc R 1 1 . .
    C C25' 0.7734(5) 0.64361(19) 0.81508(9) 0.0361(7) Uani d . 1 1 . .
    H H25' 0.7599 0.5863 0.8118 0.043 Uiso calc R 1 1 . .
loop_
    _atom_site_aniso_label
    _atom_site_aniso_U_11
    _atom_site_aniso_U_22
    _atom_site_aniso_U_33
    _atom_site_aniso_U_12
    _atom_site_aniso_U_13
    _atom_site_aniso_U_23
    N1 0.0380(14) 0.0299(15) 0.0505(15) -0.0005(12) -0.0043(12) -0.0053(12)
    N2 0.0331(14) 0.0311(14) 0.0461(14) -0.0026(11) -0.0023(11) -0.0050(11)
    C1 0.0409(17) 0.0314(19) 0.0502(18) 0.0022(15) -0.0073(15) -0.0054(15)
    C2 0.0355(17) 0.0300(18) 0.060(2) -0.0027(13) -0.0094(15) -0.0092(15)
    C3 0.0403(18) 0.0332(18) 0.0521(18) -0.0052(14) -0.0007(15) -0.0021(14)
    C4 0.0396(17) 0.0265(17) 0.0495(17) 0.0003(14) 0.0015(14) -0.0030(14)
    C5 0.0333(15) 0.0263(16) 0.0420(16) 0.0035(12) -0.0037(13) -0.0055(13)
    C6 0.0359(16) 0.0253(17) 0.0465(17) -0.0004(13) 0.0014(13) -0.0039(13)
    C7 0.0322(14) 0.0267(16) 0.0415(16) -0.0058(12) -0.0007(13) -0.0021(12)
    C8 0.0372(16) 0.0290(17) 0.0401(15) -0.0018(13) 0.0027(13) -0.0010(13)
    C13 0.049(2) 0.037(2) 0.0540(19) -0.0083(16) -0.0019(16) 0.0041(15)
    C12 0.065(3) 0.045(2) 0.059(2) 0.002(2) -0.006(2) 0.0096(17)
    C11 0.056(2) 0.043(2) 0.053(2) 0.0137(17) -0.0087(17) -0.0002(16)
    C10 0.0377(18) 0.050(2) 0.0531(19) 0.0015(16) -0.0034(15) 0.0010(16)
    C9 0.0402(18) 0.0307(18) 0.059(2) -0.0017(14) -0.0037(15) 0.0065(15)
    C14 0.0317(15) 0.0266(16) 0.0431(16) -0.0042(12) 0.0025(13) 0.0002(13)
    C15 0.0359(17) 0.047(2) 0.0454(18) 0.0007(16) -0.0005(14) -0.0005(15)
    C16 0.050(2) 0.049(2) 0.0481(18) 0.0021(18) 0.0021(16) -0.0076(16)
    C17 0.047(2) 0.043(2) 0.053(2) 0.0017(17) 0.0104(16) -0.0014(16)
    C18 0.0352(17) 0.0341(19) 0.0571(19) -0.0004(14) 0.0041(15) 0.0052(14)
    C19 0.0350(16) 0.0318(18) 0.0502(17) -0.0028(13) -0.0005(14) 0.0003(14)
    C20 0.0318(15) 0.0264(16) 0.0408(15) 0.0008(12) -0.0018(12) -0.0020(12)
    C21 0.0386(17) 0.0269(17) 0.0464(17) -0.0060(14) 0.0037(14) -0.0038(13)
    C22 0.0430(18) 0.0280(17) 0.0499(17) -0.0053(14) 0.0003(15) 0.0005(13)
    C23 0.0346(16) 0.040(2) 0.0474(17) -0.0012(14) 0.0032(14) 0.0097(14)
    C24 0.0387(17) 0.040(2) 0.0473(18) 0.0079(15) 0.0038(14) 0.0039(14)
    C25 0.0379(16) 0.0262(17) 0.0481(17) 0.0054(13) 0.0046(14) 0.0021(13)
    N1' 0.0375(14) 0.0302(15) 0.0480(14) 0.0020(11) -0.0039(11) -0.0060(12)
    C1' 0.0427(17) 0.0289(19) 0.0519(18) 0.0064(14) -0.0076(14) -0.0104(14)
    N2' 0.0331(13) 0.0301(14) 0.0456(14) -0.0055(11) -0.0010(11) -0.0025(11)
    C2' 0.0357(17) 0.0340(18) 0.064(2) -0.0061(14) -0.0058(16) -0.0139(16)
    C3' 0.0401(18) 0.0351(19) 0.061(2) -0.0049(14) 0.0048(16) -0.0064(16)
    C4' 0.0385(17) 0.0319(18) 0.0462(17) -0.0006(14) 0.0031(14) -0.0048(14)
    C5' 0.0335(15) 0.0243(16) 0.0428(15) 0.0037(12) -0.0029(13) -0.0049(12)
    C6' 0.0370(16) 0.0239(17) 0.0435(17) -0.0012(12) -0.0038(13) -0.0021(13)
    C7' 0.0290(14) 0.0265(16) 0.0388(15) -0.0028(12) -0.0010(12) -0.0025(12)
    C8' 0.0365(15) 0.0267(16) 0.0368(15) 0.0007(13) 0.0003(12) -0.0002(12)
    C9' 0.0385(17) 0.0355(19) 0.0459(18) -0.0047(14) -0.0047(14) 0.0032(14)
    C10' 0.0358(17) 0.050(2) 0.0484(18) 0.0008(16) -0.0064(14) 0.0027(16)
    C11' 0.051(2) 0.050(2) 0.0513(19) 0.0112(18) -0.0074(17) 0.0075(17)
    C12' 0.060(2) 0.030(2) 0.063(2) 0.0001(17) -0.0034(19) 0.0102(15)
    C13' 0.046(2) 0.0341(19) 0.0510(18) -0.0077(15) -0.0027(15) 0.0047(14)
    C14' 0.0325(15) 0.0267(16) 0.0398(15) -0.0073(12) 0.0017(12) 0.0016(12)
    C15' 0.0358(17) 0.045(2) 0.0399(16) 0.0008(15) -0.0025(13) 0.0014(14)
    C16' 0.050(2) 0.047(2) 0.0494(19) 0.0037(18) 0.0028(16) -0.0078(16)
    C17' 0.0445(19) 0.038(2) 0.0506(19) 0.0042(16) 0.0092(15) 0.0007(15)
    C18' 0.0340(16) 0.035(2) 0.0533(19) 0.0007(14) 0.0028(14) 0.0058(14)
    C19' 0.0332(15) 0.0323(18) 0.0469(17) -0.0017(13) -0.0008(13) 0.0043(14)
    C20' 0.0259(13) 0.0249(16) 0.0416(15) -0.0033(11) -0.0026(12) -0.0005(12)
    C21' 0.0344(16) 0.0277(17) 0.0422(16) -0.0030(13) 0.0005(13) -0.0034(13)
    C22' 0.0396(17) 0.0289(18) 0.0492(17) -0.0049(14) -0.0004(15) 0.0030(13)
    C23' 0.0366(17) 0.043(2) 0.0472(18) 0.0011(15) 0.0050(14) 0.0106(15)
    C24' 0.0386(17) 0.0349(19) 0.0430(17) 0.0078(14) 0.0067(14) 0.0047(14)
    C25' 0.0387(16) 0.0256(16) 0.0440(16) 0.0019(13) 0.0019(13) -0.0004(13)
_geom_special_details
;
All e.s.d.'s (except the e.s.d. in the dihedral angle between two l.s. planes)
are estimated using the full covariance matrix. The cell e.s.d.'s are taken
into account individually in the estimation of e.s.d.'s in distances, angles
and torsion angles; correlations between e.s.d.'s in cell parameters are only
used when they are defined by crystal symmetry. An approximate (isotropic)
treatment of cell e.s.d.'s is used for estimating e.s.d.'s involving l.s.
planes.
;
loop_
    _geom_bond_atom_site_label_1
    _geom_bond_atom_site_label_2
    _geom_bond_site_symmetry_2
    _geom_bond_distance
    _geom_bond_publ_flag
    N1 C1 . 1.341(4) ?
    N1 C5 . 1.344(4) ?
    N2 C6 . 1.268(4) ?
    N2 C7 . 1.483(4) ?
    C1 C2 . 1.379(5) ?
    C1 H1 . 0.9500 ?
    C2 C3 . 1.389(5) ?
    C2 H2 . 0.9500 ?
    C3 C4 . 1.389(5) ?
    C3 H3 . 0.9500 ?
    C4 C5 . 1.388(4) ?
    C4 H4 . 0.9500 ?
    C5 C6 . 1.485(4) ?
    C6 H6 . 0.9500 ?
    C7 C20 . 1.537(4) ?
    C7 C8 . 1.542(4) ?
    C7 C14 . 1.550(4) ?
    C8 C13 . 1.384(4) ?
    C8 C9 . 1.388(5) ?
    C13 C12 . 1.395(5) ?
    C13 H13 . 0.9500 ?
    C12 C11 . 1.386(6) ?
    C12 H12 . 0.9500 ?
    C11 C10 . 1.371(5) ?
    C11 H11 . 0.9500 ?
    C10 C9 . 1.387(5) ?
    C10 H10 . 0.9500 ?
    C9 H9 . 0.9500 ?
    C14 C15 . 1.378(4) ?
    C14 C19 . 1.399(4) ?
    C15 C16 . 1.385(5) ?
    C15 H15 . 0.9500 ?
    C16 C17 . 1.366(5) ?
    C16 H16 . 0.9500 ?
    C17 C18 . 1.378(5) ?
    C17 H17 . 0.9500 ?
    C18 C19 . 1.383(4) ?
    C18 H18 . 0.9500 ?
    C19 H19 . 0.9500 ?
    C20 C21 . 1.385(4) ?
    C20 C25 . 1.402(4) ?
    C21 C22 . 1.397(4) ?
    C21 H21 . 0.9500 ?
    C22 C23 . 1.375(5) ?
    C22 H22 . 0.9500 ?
    C23 C24 . 1.383(5) ?
    C23 H23 . 0.9500 ?
    C24 C25 . 1.379(5) ?
    C24 H24 . 0.9500 ?
    C25 H25 . 0.9500 ?
    N1' C5' . 1.339(4) ?
    N1' C1' . 1.347(4) ?
    C1' C2' . 1.385(5) ?
    C1' H1' . 0.9500 ?
    N2' C6' . 1.273(4) ?
    N2' C7' . 1.473(4) ?
    C2' C3' . 1.370(5) ?
    C2' H2' . 0.9500 ?
    C3' C4' . 1.379(5) ?
    C3' H3' . 0.9500 ?
    C4' C5' . 1.384(4) ?
    C4' H4' . 0.9500 ?
    C5' C6' . 1.484(4) ?
    C6' H6' . 0.9500 ?
    C7' C8' . 1.538(4) ?
    C7' C20' . 1.539(4) ?
    C7' C14' . 1.545(4) ?
    C8' C9' . 1.387(4) ?
    C8' C13' . 1.397(4) ?
    C9' C10' . 1.400(5) ?
    C9' H9' . 0.9500 ?
    C10' C11' . 1.366(5) ?
    C10' H10' . 0.9500 ?
    C11' C12' . 1.381(6) ?
    C11' H11' . 0.9500 ?
    C12' C13' . 1.384(5) ?
    C12' H12' . 0.9500 ?
    C13' H13' . 0.9500 ?
    C14' C15' . 1.384(4) ?
    C14' C19' . 1.396(4) ?
    C15' C16' . 1.393(5) ?
    C15' H15' . 0.9500 ?
    C16' C17' . 1.382(5) ?
    C16' H16' . 0.9500 ?
    C17' C18' . 1.378(5) ?
    C17' H17' . 0.9500 ?
    C18' C19' . 1.380(4) ?
    C18' H18' . 0.9500 ?
    C19' H19' . 0.9500 ?
    C20' C21' . 1.388(4) ?
    C20' C25' . 1.397(4) ?
    C21' C22' . 1.385(4) ?
    C21' H21' . 0.9500 ?
    C22' C23' . 1.390(5) ?
    C22' H22' . 0.9500 ?
    C23' C24' . 1.375(5) ?
    C23' H23' . 0.9500 ?
    C24' C25' . 1.381(4) ?
    C24' H24' . 0.9500 ?
    C25' H25' . 0.9500 ?
loop_
    _geom_angle_atom_site_label_1
    _geom_angle_atom_site_label_2
    _geom_angle_atom_site_label_3
    _geom_angle_site_symmetry_1
    _geom_angle_site_symmetry_3
    _geom_angle
    _geom_angle_publ_flag
    C1 N1 C5 . . 116.9(3) ?
    C6 N2 C7 . . 122.8(3) ?
    N1 C1 C2 . . 124.0(3) ?
    N1 C1 H1 . . 118.0 ?
    C2 C1 H1 . . 118.0 ?
    C1 C2 C3 . . 118.4(3) ?
    C1 C2 H2 . . 120.8 ?
    C3 C2 H2 . . 120.8 ?
    C2 C3 C4 . . 119.0(3) ?
    C2 C3 H3 . . 120.5 ?
    C4 C3 H3 . . 120.5 ?
    C5 C4 C3 . . 118.3(3) ?
    C5 C4 H4 . . 120.8 ?
    C3 C4 H4 . . 120.8 ?
    N1 C5 C4 . . 123.5(3) ?
    N1 C5 C6 . . 115.5(3) ?
    C4 C5 C6 . . 121.0(3) ?
    N2 C6 C5 . . 118.6(3) ?
    N2 C6 H6 . . 120.7 ?
    C5 C6 H6 . . 120.7 ?
    N2 C7 C20 . . 116.3(2) ?
    N2 C7 C8 . . 106.5(2) ?
    C20 C7 C8 . . 108.6(3) ?
    N2 C7 C14 . . 104.4(2) ?
    C20 C7 C14 . . 110.0(3) ?
    C8 C7 C14 . . 111.0(2) ?
    C13 C8 C9 . . 118.0(3) ?
    C13 C8 C7 . . 121.9(3) ?
    C9 C8 C7 . . 120.1(3) ?
    C8 C13 C12 . . 121.0(4) ?
    C8 C13 H13 . . 119.5 ?
    C12 C13 H13 . . 119.5 ?
    C11 C12 C13 . . 119.8(4) ?
    C11 C12 H12 . . 120.1 ?
    C13 C12 H12 . . 120.1 ?
    C10 C11 C12 . . 119.6(4) ?
    C10 C11 H11 . . 120.2 ?
    C12 C11 H11 . . 120.2 ?
    C11 C10 C9 . . 120.3(4) ?
    C11 C10 H10 . . 119.8 ?
    C9 C10 H10 . . 119.8 ?
    C10 C9 C8 . . 121.2(3) ?
    C10 C9 H9 . . 119.4 ?
    C8 C9 H9 . . 119.4 ?
    C15 C14 C19 . . 117.9(3) ?
    C15 C14 C7 . . 123.1(3) ?
    C19 C14 C7 . . 118.9(3) ?
    C14 C15 C16 . . 120.8(3) ?
    C14 C15 H15 . . 119.6 ?
    C16 C15 H15 . . 119.6 ?
    C17 C16 C15 . . 120.7(3) ?
    C17 C16 H16 . . 119.7 ?
    C15 C16 H16 . . 119.7 ?
    C16 C17 C18 . . 119.9(3) ?
    C16 C17 H17 . . 120.1 ?
    C18 C17 H17 . . 120.1 ?
    C17 C18 C19 . . 119.6(3) ?
    C17 C18 H18 . . 120.2 ?
    C19 C18 H18 . . 120.2 ?
    C18 C19 C14 . . 121.1(3) ?
    C18 C19 H19 . . 119.4 ?
    C14 C19 H19 . . 119.4 ?
    C21 C20 C25 . . 116.9(3) ?
    C21 C20 C7 . . 122.8(3) ?
    C25 C20 C7 . . 120.1(3) ?
    C20 C21 C22 . . 121.7(3) ?
    C20 C21 H21 . . 119.1 ?
    C22 C21 H21 . . 119.1 ?
    C23 C22 C21 . . 120.1(3) ?
    C23 C22 H22 . . 120.0 ?
    C21 C22 H22 . . 120.0 ?
    C22 C23 C24 . . 119.2(3) ?
    C22 C23 H23 . . 120.4 ?
    C24 C23 H23 . . 120.4 ?
    C25 C24 C23 . . 120.5(3) ?
    C25 C24 H24 . . 119.7 ?
    C23 C24 H24 . . 119.7 ?
    C24 C25 C20 . . 121.5(3) ?
    C24 C25 H25 . . 119.2 ?
    C20 C25 H25 . . 119.2 ?
    C5' N1' C1' . . 116.7(3) ?
    N1' C1' C2' . . 123.2(3) ?
    N1' C1' H1' . . 118.4 ?
    C2' C1' H1' . . 118.4 ?
    C6' N2' C7' . . 123.3(3) ?
    C3' C2' C1' . . 119.1(3) ?
    C3' C2' H2' . . 120.5 ?
    C1' C2' H2' . . 120.5 ?
    C2' C3' C4' . . 118.8(3) ?
    C2' C3' H3' . . 120.6 ?
    C4' C3' H3' . . 120.6 ?
    C3' C4' C5' . . 118.7(3) ?
    C3' C4' H4' . . 120.6 ?
    C5' C4' H4' . . 120.6 ?
    N1' C5' C4' . . 123.5(3) ?
    N1' C5' C6' . . 115.3(3) ?
    C4' C5' C6' . . 121.1(3) ?
    N2' C6' C5' . . 118.0(3) ?
    N2' C6' H6' . . 121.0 ?
    C5' C6' H6' . . 121.0 ?
    N2' C7' C8' . . 106.2(2) ?
    N2' C7' C20' . . 116.5(2) ?
    C8' C7' C20' . . 108.8(2) ?
    N2' C7' C14' . . 104.2(2) ?
    C8' C7' C14' . . 111.2(2) ?
    C20' C7' C14' . . 109.7(2) ?
    C9' C8' C13' . . 118.0(3) ?
    C9' C8' C7' . . 120.1(3) ?
    C13' C8' C7' . . 121.9(3) ?
    C8' C9' C10' . . 121.0(3) ?
    C8' C9' H9' . . 119.5 ?
    C10' C9' H9' . . 119.5 ?
    C11' C10' C9' . . 119.9(3) ?
    C11' C10' H10' . . 120.1 ?
    C9' C10' H10' . . 120.1 ?
    C10' C11' C12' . . 120.0(3) ?
    C10' C11' H11' . . 120.0 ?
    C12' C11' H11' . . 120.0 ?
    C11' C12' C13' . . 120.5(4) ?
    C11' C12' H12' . . 119.8 ?
    C13' C12' H12' . . 119.8 ?
    C12' C13' C8' . . 120.6(3) ?
    C12' C13' H13' . . 119.7 ?
    C8' C13' H13' . . 119.7 ?
    C15' C14' C19' . . 118.0(3) ?
    C15' C14' C7' . . 122.4(3) ?
    C19' C14' C7' . . 119.5(3) ?
    C14' C15' C16' . . 120.7(3) ?
    C14' C15' H15' . . 119.6 ?
    C16' C15' H15' . . 119.6 ?
    C17' C16' C15' . . 120.3(3) ?
    C17' C16' H16' . . 119.8 ?
    C15' C16' H16' . . 119.8 ?
    C18' C17' C16' . . 119.3(3) ?
    C18' C17' H17' . . 120.3 ?
    C16' C17' H17' . . 120.3 ?
    C17' C18' C19' . . 120.4(3) ?
    C17' C18' H18' . . 119.8 ?
    C19' C18' H18' . . 119.8 ?
    C18' C19' C14' . . 121.1(3) ?
    C18' C19' H19' . . 119.5 ?
    C14' C19' H19' . . 119.5 ?
    C21' C20' C25' . . 117.7(3) ?
    C21' C20' C7' . . 122.5(3) ?
    C25' C20' C7' . . 119.6(3) ?
    C22' C21' C20' . . 121.3(3) ?
    C22' C21' H21' . . 119.4 ?
    C20' C21' H21' . . 119.4 ?
    C21' C22' C23' . . 120.1(3) ?
    C21' C22' H22' . . 120.0 ?
    C23' C22' H22' . . 120.0 ?
    C24' C23' C22' . . 119.3(3) ?
    C24' C23' H23' . . 120.4 ?
    C22' C23' H23' . . 120.4 ?
    C23' C24' C25' . . 120.4(3) ?
    C23' C24' H24' . . 119.8 ?
    C25' C24' H24' . . 119.8 ?
    C24' C25' C20' . . 121.2(3) ?
    C24' C25' H25' . . 119.4 ?
    C20' C25' H25' . . 119.4 ?
loop_
    _geom_torsion_atom_site_label_1
    _geom_torsion_atom_site_label_2
    _geom_torsion_atom_site_label_3
    _geom_torsion_atom_site_label_4
    _geom_torsion_site_symmetry_1
    _geom_torsion_site_symmetry_2
    _geom_torsion_site_symmetry_3
    _geom_torsion_site_symmetry_4
    _geom_torsion
    _geom_torsion_publ_flag
    C5 N1 C1 C2 . . . . 0.9(5) ?
    N1 C1 C2 C3 . . . . 0.5(5) ?
    C1 C2 C3 C4 . . . . -1.5(5) ?
    C2 C3 C4 C5 . . . . 1.1(5) ?
    C1 N1 C5 C4 . . . . -1.3(5) ?
    C1 N1 C5 C6 . . . . 177.6(3) ?
    C3 C4 C5 N1 . . . . 0.3(5) ?
    C3 C4 C5 C6 . . . . -178.5(3) ?
    C7 N2 C6 C5 . . . . 175.0(3) ?
    N1 C5 C6 N2 . . . . 170.1(3) ?
    C4 C5 C6 N2 . . . . -10.9(5) ?
    C6 N2 C7 C20 . . . . 17.4(4) ?
    C6 N2 C7 C8 . . . . 138.6(3) ?
    C6 N2 C7 C14 . . . . -103.9(3) ?
    N2 C7 C8 C13 . . . . 15.9(4) ?
    C20 C7 C8 C13 . . . . 141.9(3) ?
    C14 C7 C8 C13 . . . . -97.1(3) ?
    N2 C7 C8 C9 . . . . -164.9(3) ?
    C20 C7 C8 C9 . . . . -38.9(4) ?
    C14 C7 C8 C9 . . . . 82.1(4) ?
    C9 C8 C13 C12 . . . . -1.3(5) ?
    C7 C8 C13 C12 . . . . 177.9(3) ?
    C8 C13 C12 C11 . . . . -0.4(6) ?
    C13 C12 C11 C10 . . . . 1.5(6) ?
    C12 C11 C10 C9 . . . . -0.9(6) ?
    C11 C10 C9 C8 . . . . -0.9(5) ?
    C13 C8 C9 C10 . . . . 2.0(5) ?
    C7 C8 C9 C10 . . . . -177.2(3) ?
    N2 C7 C14 C15 . . . . -129.1(3) ?
    C20 C7 C14 C15 . . . . 105.4(3) ?
    C8 C7 C14 C15 . . . . -14.8(4) ?
    N2 C7 C14 C19 . . . . 54.7(4) ?
    C20 C7 C14 C19 . . . . -70.8(3) ?
    C8 C7 C14 C19 . . . . 169.0(3) ?
    C19 C14 C15 C16 . . . . 1.2(5) ?
    C7 C14 C15 C16 . . . . -175.0(3) ?
    C14 C15 C16 C17 . . . . 0.2(6) ?
    C15 C16 C17 C18 . . . . -1.5(6) ?
    C16 C17 C18 C19 . . . . 1.4(5) ?
    C17 C18 C19 C14 . . . . 0.1(5) ?
    C15 C14 C19 C18 . . . . -1.4(5) ?
    C7 C14 C19 C18 . . . . 175.1(3) ?
    N2 C7 C20 C21 . . . . -130.8(3) ?
    C8 C7 C20 C21 . . . . 109.1(3) ?
    C14 C7 C20 C21 . . . . -12.5(4) ?
    N2 C7 C20 C25 . . . . 55.1(4) ?
    C8 C7 C20 C25 . . . . -64.9(4) ?
    C14 C7 C20 C25 . . . . 173.4(3) ?
    C25 C20 C21 C22 . . . . 1.1(5) ?
    C7 C20 C21 C22 . . . . -173.2(3) ?
    C20 C21 C22 C23 . . . . -0.3(5) ?
    C21 C22 C23 C24 . . . . -0.6(5) ?
    C22 C23 C24 C25 . . . . 0.6(5) ?
    C23 C24 C25 C20 . . . . 0.2(5) ?
    C21 C20 C25 C24 . . . . -1.0(5) ?
    C7 C20 C25 C24 . . . . 173.4(3) ?
    C5' N1' C1' C2' . . . . 0.1(5) ?
    N1' C1' C2' C3' . . . . -0.9(5) ?
    C1' C2' C3' C4' . . . . 1.0(5) ?
    C2' C3' C4' C5' . . . . -0.3(5) ?
    C1' N1' C5' C4' . . . . 0.7(4) ?
    C1' N1' C5' C6' . . . . -176.8(3) ?
    C3' C4' C5' N1' . . . . -0.6(5) ?
    C3' C4' C5' C6' . . . . 176.7(3) ?
    C7' N2' C6' C5' . . . . -175.9(3) ?
    N1' C5' C6' N2' . . . . -172.0(3) ?
    C4' C5' C6' N2' . . . . 10.5(4) ?
    C6' N2' C7' C8' . . . . -137.2(3) ?
    C6' N2' C7' C20' . . . . -15.8(4) ?
    C6' N2' C7' C14' . . . . 105.2(3) ?
    N2' C7' C8' C9' . . . . 162.9(3) ?
    C20' C7' C8' C9' . . . . 36.7(4) ?
    C14' C7' C8' C9' . . . . -84.3(3) ?
    N2' C7' C8' C13' . . . . -18.0(4) ?
    C20' C7' C8' C13' . . . . -144.2(3) ?
    C14' C7' C8' C13' . . . . 94.8(3) ?
    C13' C8' C9' C10' . . . . -1.2(5) ?
    C7' C8' C9' C10' . . . . 178.0(3) ?
    C8' C9' C10' C11' . . . . 0.1(5) ?
    C9' C10' C11' C12' . . . . 1.1(6) ?
    C10' C11' C12' C13' . . . . -1.1(6) ?
    C11' C12' C13' C8' . . . . -0.1(6) ?
    C9' C8' C13' C12' . . . . 1.2(5) ?
    C7' C8' C13' C12' . . . . -178.0(3) ?
    N2' C7' C14' C15' . . . . 130.6(3) ?
    C8' C7' C14' C15' . . . . 16.5(4) ?
    C20' C7' C14' C15' . . . . -103.9(3) ?
    N2' C7' C14' C19' . . . . -52.4(3) ?
    C8' C7' C14' C19' . . . . -166.5(3) ?
    C20' C7' C14' C19' . . . . 73.0(3) ?
    C19' C14' C15' C16' . . . . -2.8(5) ?
    C7' C14' C15' C16' . . . . 174.2(3) ?
    C14' C15' C16' C17' . . . . 1.6(6) ?
    C15' C16' C17' C18' . . . . 0.5(6) ?
    C16' C17' C18' C19' . . . . -1.2(5) ?
    C17' C18' C19' C14' . . . . -0.1(5) ?
    C15' C14' C19' C18' . . . . 2.1(5) ?
    C7' C14' C19' C18' . . . . -175.0(3) ?
    N2' C7' C20' C21' . . . . 130.7(3) ?
    C8' C7' C20' C21' . . . . -109.3(3) ?
    C14' C7' C20' C21' . . . . 12.6(4) ?
    N2' C7' C20' C25' . . . . -55.4(4) ?
    C8' C7' C20' C25' . . . . 64.6(3) ?
    C14' C7' C20' C25' . . . . -173.5(3) ?
    C25' C20' C21' C22' . . . . -1.3(5) ?
    C7' C20' C21' C22' . . . . 172.7(3) ?
    C20' C21' C22' C23' . . . . 0.3(5) ?
    C21' C22' C23' C24' . . . . 1.4(5) ?
    C22' C23' C24' C25' . . . . -2.0(5) ?
    C23' C24' C25' C20' . . . . 0.9(5) ?
    C21' C20' C25' C24' . . . . 0.7(5) ?
    C7' C20' C25' C24' . . . . -173.5(3) ?
