# Supplementary material for: Crystal structure of (pyridin-2-yl­methyl­idene)(tri­phenyl­meth­yl)amine
Source: Acta Crystallogr Sect E Struct Rep Online. 2014 Sep 6;70(Pt 10):o1094–5. doi: 10.1107/S160053681401959X (PMC4257176; doi:10.1107/S160053681401959X)
Supplement: Supplementary file 2 [file e-70-o1094-Isup2.hkl]

# 
# h,k,l, Fc-squared, Fo-squared, sigma(Fo-squared) and status flag 
# 
data_I
_shelx_title 'C25H20N2' 
_shelx_refln_list_code          4 
_shelx_F_calc_maximum      347.49 
_exptl_crystal_F_000      1472.00 
_reflns_d_resolution_high  0.8058 
 
loop_ 
 _symmetry_equiv_pos_as_xyz 
 'x, y, z' 
 '-x+1/2, -y, z+1/2' 
 'x+1/2, -y+1/2, -z' 
 '-x, y+1/2, -z+1/2' 
 
_cell_length_a     7.0719 
_cell_length_b    16.3972 
_cell_length_c    31.8796 
_cell_angle_alpha  90.000 
_cell_angle_beta   90.000 
_cell_angle_gamma  90.000 
 
_shelx_F_squared_multiplier     1.000 
 
loop_ 
 _refln_index_h 
 _refln_index_k 
 _refln_index_l 
 _refln_F_squared_calc 
 _refln_F_squared_meas 
 _refln_F_squared_sigma 
 _refln_observed_status 
   2   0   0      256.75      352.11     29.98 o 
   4   0   0        6.53       15.19     17.46 o 
   6   0   0        0.43        3.67     15.39 o 
   8   0   0      560.07      515.59     40.53 o 
   2   1   0     1240.71     1078.86     41.47 o 
   3   1   0        0.38        3.98     11.11 o 
   4   1   0       48.13       35.89     14.28 o 
   5   1   0       13.11       -0.86     12.96 o 
   6   1   0      127.85      133.16     18.08 o 
   7   1   0        5.06       20.03     24.32 o 
   8   1   0       31.17       22.20      7.51 o 
   2   2   0       28.14       25.87      9.16 o 
   3   2   0        2.25       16.05      9.80 o 
   4   2   0       10.05       38.53     22.01 o 
   5   2   0        1.35        8.92     13.44 o 
   6   2   0        2.65       12.94     13.94 o 
   7   2   0        0.14        0.32      9.14 o 
   8   2   0        0.65        1.34      7.29 o 
   1   3   0     3539.29     2894.93     67.35 o 
   2   3   0     5183.34     4642.87     69.82 o 
   3   3   0      901.37      812.92     38.24 o 
   4   3   0        3.83        4.21     13.89 o 
   5   3   0      168.52      149.88     31.31 o 
   6   3   0      308.81      287.61     26.67 o 
   7   3   0       18.00       40.17     11.97 o 
   8   3   0       98.70       98.33     12.07 o 
   0   4   0    41442.61    45956.74    363.52 o 
   1   4   0     1570.93     1570.36     33.73 o 
   2   4   0      743.48      765.54     36.50 o 
   3   4   0       37.93       28.78     12.62 o 
   4   4   0       91.29      109.80     28.05 o 
   5   4   0     4507.66     4787.53    151.00 o 
   6   4   0      175.28      188.31     17.13 o 
   7   4   0       93.66       72.63     13.64 o 
   8   4   0       49.80       65.27     13.14 o 
   1   5   0    10826.00     9843.50     83.85 o 
   2   5   0     3179.07     2856.66     62.31 o 
   3   5   0        3.79        4.63      9.38 o 
   4   5   0      798.44      811.61     67.28 o 
   5   5   0      369.21      357.87     44.91 o 
   6   5   0      651.75      587.89     30.52 o 
   7   5   0      210.76      184.90     37.41 o 
   8   5   0       61.39       40.53     10.58 o 
   0   6   0       22.92       21.64     13.48 o 
   1   6   0        9.57       13.15      6.49 o 
   2   6   0       68.37       77.02     13.42 o 
   3   6   0        3.50       34.24     12.58 o 
   4   6   0       12.15      -11.75     18.94 o 
   5   6   0       16.48       22.63      9.81 o 
   6   6   0        3.10       13.90     12.63 o 
   7   6   0        4.47       14.88     10.27 o 
   8   6   0        3.44        0.34      6.70 o 
   1   7   0      355.37      339.41     19.24 o 
   2   7   0     4158.47     3940.65     76.04 o 
   3   7   0      196.17      166.35     20.30 o 
   4   7   0      186.84      177.30     29.33 o 
   5   7   0      429.52      459.55     25.63 o 
   6   7   0       33.96       15.90     15.22 o 
   7   7   0        4.70        2.30     30.55 o 
   8   7   0        2.20        5.77      5.67 o 
   0   8   0     3057.92     3344.04    111.10 o 
   1   8   0      885.21      935.67     37.08 o 
   2   8   0      665.13      678.80     38.54 o 
   3   8   0     1248.65     1301.87     59.68 o 
   4   8   0      445.23      474.65     45.60 o 
   5   8   0     1012.66      994.47     32.54 o 
   6   8   0       25.72       22.57     15.09 o 
   7   8   0      341.55      334.33     25.03 o 
   1   9   0      193.30      222.02     26.69 o 
   2   9   0        6.71        5.51     10.96 o 
   3   9   0     3082.17     3013.75    107.64 o 
   4   9   0      277.08      309.41     22.26 o 
   5   9   0      119.42      159.03     17.05 o 
   6   9   0       27.32       40.51     14.68 o 
   7   9   0       18.94       34.39     11.27 o 
   0  10   0       26.37       19.95     24.94 o 
   1  10   0        0.14       15.83     18.27 o 
   2  10   0        8.94       16.05     14.76 o 
   3  10   0       44.92       23.69     19.42 o 
   4  10   0       67.60       74.76     12.91 o 
   5  10   0        0.07        1.57     11.71 o 
   6  10   0        0.02       -6.43     14.94 o 
   7  10   0        1.85       -4.80      8.69 o 
   1  11   0      304.09      377.50     49.68 o 
   2  11   0       14.76       -5.46     22.76 o 
   3  11   0     1536.02     1546.50     57.04 o 
   4  11   0     4533.01     4697.73     72.69 o 
   5  11   0        0.11        3.72     12.42 o 
   6  11   0      116.96      146.76     18.36 o 
   7  11   0       64.06       68.34     14.37 o 
   0  12   0      362.91      401.56     74.82 o 
   1  12   0       30.62       15.87     20.71 o 
   2  12   0      131.40      178.19     25.17 o 
   3  12   0        0.22       22.74     15.62 o 
   4  12   0      470.95      478.23     33.30 o 
   5  12   0      323.71      363.30     27.30 o 
   6  12   0        0.02       11.23     10.11 o 
   1  13   0       54.87       55.35     12.74 o 
   2  13   0       11.62       -8.35     15.77 o 
   3  13   0      251.46      245.85     26.46 o 
   4  13   0      460.21      442.35     32.44 o 
   5  13   0        5.10       26.81     14.99 o 
   6  13   0      271.03      277.37     22.51 o 
   0  14   0        0.99       37.70     21.68 o 
   1  14   0        2.43      -15.13     15.13 o 
   2  14   0       33.94       35.06     12.86 o 
   3  14   0       15.56       10.40     17.94 o 
   4  14   0        7.74       13.92     17.98 o 
   5  14   0        2.62        5.22     11.88 o 
   6  14   0        1.01       -5.74      5.74 o 
   1  15   0      901.00      783.16     69.84 o 
   2  15   0       18.49       16.94     13.65 o 
   3  15   0       84.41       85.29     14.56 o 
   4  15   0      491.39      485.22     26.11 o 
   5  15   0        0.42       -1.76      8.38 o 
   1  16   0     2564.65     2785.95    124.71 o 
   2  16   0      322.84      319.02     25.24 o 
   3  16   0        1.31       20.53     10.60 o 
   4  16   0       97.60      105.45     14.07 o 
   5  16   0      357.26      425.45     24.64 o 
   2  17   0       11.55       14.89      8.47 o 
   3  17   0      133.43      137.63     13.85 o 
   4  17   0        0.05       -0.46      6.95 o 
   1  18   0        0.45      -24.94     24.94 o 
   2  18   0        1.89       12.73     12.23 o 
   3  18   0        1.39        3.74     14.96 o 
   2  19   0        2.74       20.45     10.38 o 
   2   0   1     2792.29     3094.18     67.17 o 
   3   0   1        1.52       -0.58     11.70 o 
   4   0   1     7672.45     8919.96    149.35 o 
   5   0   1        1.92        8.36     13.35 o 
   6   0   1        6.84        5.53      9.38 o 
   7   0   1        0.01        7.71     11.88 o 
   8   0   1       12.27       30.54     10.44 o 
  -8   1   1        4.17       10.56      6.58 o 
  -7   1   1       44.30       39.91     14.37 o 
  -6   1   1        7.03        8.52     10.17 o 
  -5   1   1       11.54       15.53     13.41 o 
  -4   1   1      179.06      184.06     24.45 o 
  -3   1   1      131.99      133.71     19.77 o 
  -2   1   1     2840.95     2443.59     62.40 o 
   2   1   1     2837.85     2488.02     52.37 o 
   3   1   1      131.20      115.82     16.37 o 
   4   1   1      179.84      144.40     25.26 o 
   5   1   1       11.38       10.26     14.00 o 
   6   1   1        7.06      -10.32     10.32 o 
   7   1   1       43.93       39.68     11.90 o 
   8   1   1        4.05        1.92      7.85 o 
  -8   2   1        5.14        1.19      6.77 o 
  -7   2   1       41.91       36.11     11.66 o 
  -6   2   1       15.99       17.60     14.52 o 
  -5   2   1     1974.30     2199.07    101.99 o 
  -4   2   1      312.86      381.26     32.16 o 
  -3   2   1       24.49       32.86     13.02 o 
  -2   2   1     1012.34     1065.40     34.13 o 
   2   2   1     1012.34     1054.89     38.72 o 
   3   2   1       24.17       25.50     10.96 o 
   4   2   1      312.98      386.82     37.68 o 
   5   2   1     1973.51     2162.17     84.30 o 
   6   2   1       16.02       23.53     10.95 o 
   7   2   1       42.29       31.91     15.99 o 
   8   2   1        5.23        4.89      8.02 o 
  -8   3   1       42.06       28.92      7.38 o 
  -7   3   1      381.98      355.17     24.95 o 
  -6   3   1      205.45      210.25     29.38 o 
  -5   3   1       54.91       57.57     22.75 o 
  -4   3   1      107.55       99.08     22.89 o 
  -3   3   1     1004.69      915.72     44.75 o 
  -2   3   1     3522.08     3064.65     61.49 o 
  -1   3   1     3654.37     3021.83     69.22 o 
   1   3   1     3653.02     3129.95     73.58 o 
   2   3   1     3521.02     3146.38     59.51 o 
   3   3   1     1004.81      881.30     40.53 o 
   4   3   1      109.41       80.06     19.04 o 
   5   3   1       54.63       53.34     21.55 o 
   6   3   1      206.24      205.78     23.70 o 
   7   3   1      380.90      354.65     24.87 o 
   8   3   1       42.10       42.65      9.82 o 
  -8   4   1       24.32       26.92     10.47 o 
  -7   4   1      131.46      108.09     14.80 o 
  -6   4   1      365.26      391.24     29.52 o 
  -5   4   1       49.33       38.17     19.43 o 
  -4   4   1     1666.83     1896.49     99.96 o 
  -3   4   1        4.21       14.34     11.95 o 
  -2   4   1      637.12      656.11     29.55 o 
  -1   4   1     7314.64     7455.87     80.74 o 
   0   4   1        6.06       -2.03      6.01 o 
   1   4   1     7314.47     7279.86     71.99 o 
   2   4   1      637.01      621.71     28.81 o 
   3   4   1        4.23        6.93     11.63 o 
   4   4   1     1667.59     1888.56    101.73 o 
   5   4   1       49.50       42.65     18.30 o 
   6   4   1      365.26      382.36     23.64 o 
   7   4   1      131.70      137.72     20.60 o 
   8   4   1       24.35       21.15     10.11 o 
  -8   5   1       58.07       51.83     26.81 o 
  -7   5   1       99.14       65.47     15.87 o 
  -6   5   1      205.23      195.65     22.45 o 
  -5   5   1      473.29      474.23     50.10 o 
  -4   5   1      426.94      402.24     47.40 o 
  -3   5   1      843.41      840.64     42.98 o 
  -2   5   1     3004.15     2787.66     54.43 o 
  -1   5   1    12084.11    10586.01    108.80 o 
   0   5   1      984.05      834.41     30.84 o 
   1   5   1    12094.39    10849.25    109.68 o 
   2   5   1     2997.92     2807.23     51.86 o 
   3   5   1      842.89      808.49     41.67 o 
   4   5   1      426.83      404.86     39.71 o 
   5   5   1      472.00      460.87     42.07 o 
   6   5   1      204.56      182.34     18.13 o 
   7   5   1       99.42      104.75     27.44 o 
   8   5   1       58.21       50.15     10.52 o 
  -8   6   1        1.17        7.21      8.46 o 
  -7   6   1       57.67       51.43     19.92 o 
  -6   6   1      137.64      144.73     25.31 o 
  -5   6   1      359.71      404.74     22.99 o 
  -4   6   1       34.18       33.33     19.16 o 
  -3   6   1     4967.17     5401.95    111.60 o 
  -2   6   1      794.38      894.31     34.39 o 
  -1   6   1      997.61     1013.83     29.50 o 
   0   6   1     6044.04     6247.18     89.22 o 
   1   6   1      997.21     1028.05     32.86 o 
   2   6   1      794.51      849.16     34.47 o 
   3   6   1     4967.47     5293.82     99.49 o 
   4   6   1       34.09       29.58     15.88 o 
   5   6   1      359.83      366.67     22.32 o 
   6   6   1      137.68      157.49     19.09 o 
   7   6   1       57.56       62.35     24.94 o 
   8   6   1        1.17        0.94      6.93 o 
  -8   7   1       44.95       49.70     10.47 o 
  -7   7   1        3.77       -9.00     13.72 o 
  -6   7   1       27.21       32.04     15.86 o 
  -5   7   1       39.13       38.47     10.86 o 
  -4   7   1      127.11      131.00     23.36 o 
  -3   7   1      120.47      136.00     20.95 o 
  -2   7   1     3088.60     2952.97     65.01 o 
  -1   7   1      434.87      420.72     22.58 o 
   0   7   1       57.75       46.88     11.29 o 
   1   7   1      434.22      430.14     21.83 o 
   2   7   1     3089.57     2980.01     75.62 o 
   3   7   1      120.98      121.20     18.73 o 
   4   7   1      127.68      110.41     24.11 o 
   5   7   1       38.91       51.09     12.14 o 
   6   7   1       26.86       49.07     17.37 o 
   7   7   1        3.79       22.20     33.05 o 
   8   7   1       44.91       36.59      7.60 o 
  -7   8   1        0.62       -7.00     11.34 o 
  -6   8   1       41.08       35.21     20.58 o 
  -5   8   1       92.43       89.75     13.61 o 
  -4   8   1      752.46      770.95     58.35 o 
  -3   8   1      915.40     1095.84     62.29 o 
  -2   8   1      176.58      204.50     22.42 o 
  -1   8   1       34.58       31.98     10.27 o 
   0   8   1        3.46        7.24     10.12 o 
   1   8   1       34.57       45.38     10.90 o 
   2   8   1      176.53      216.52     22.94 o 
   3   8   1      915.22     1069.37     48.31 o 
   4   8   1      752.78      854.39     60.68 o 
   5   8   1       92.30      114.28     13.15 o 
   6   8   1       41.12       38.81     15.09 o 
   7   8   1        0.63       24.57     21.55 o 
  -7   9   1       46.54       50.00     12.10 o 
  -6   9   1       20.42       23.92     17.32 o 
  -5   9   1      275.89      267.62     22.53 o 
  -4   9   1      636.11      606.85     29.36 o 
  -3   9   1      916.53      860.17     58.30 o 
  -2   9   1       27.65       26.38     12.42 o 
  -1   9   1      328.30      328.88     32.48 o 
   0   9   1     2157.21     2215.07     81.10 o 
   1   9   1      329.23      353.27     28.84 o 
   2   9   1       28.00       31.31     13.33 o 
   3   9   1      915.36      873.11     52.92 o 
   4   9   1      635.70      627.25     32.05 o 
   5   9   1      275.06      273.51     21.09 o 
   6   9   1       20.54        4.99     14.68 o 
   7   9   1       46.46       33.08     11.66 o 
  -7  10   1        2.10        1.51      8.72 o 
  -6  10   1        6.28       21.90      9.55 o 
  -5  10   1        3.57       -0.79     13.34 o 
  -4  10   1      695.69      760.11     31.75 o 
  -3  10   1       92.18      146.62     36.26 o 
  -2  10   1      714.14      700.68     64.97 o 
  -1  10   1       10.79        6.04     13.89 o 
   0  10   1     1016.13     1149.51     62.31 o 
   1  10   1       10.79        2.00     19.71 o 
   2  10   1      714.26      763.04     53.19 o 
   3  10   1       92.14       97.65     24.71 o 
   4  10   1      695.59      729.62     36.73 o 
   5  10   1        3.55       -5.26     10.57 o 
   6  10   1        5.88       19.98     10.99 o 
   7  10   1        2.10       13.11      8.88 o 
  -7  11   1       62.73      104.49     14.96 o 
  -6  11   1      145.08      165.01     19.04 o 
  -5  11   1       15.92        8.30     12.62 o 
  -4  11   1     2977.17     3049.01     73.88 o 
  -3  11   1     2138.47     2169.09     86.17 o 
  -2  11   1      101.76       66.00     27.52 o 
  -1  11   1      247.88      225.00     39.54 o 
   0  11   1      678.81      637.75     61.71 o 
   1  11   1      246.63      251.23     41.42 o 
   2  11   1      102.40       90.57     21.73 o 
   3  11   1     2140.51     2153.02     56.63 o 
   4  11   1     2978.46     3103.95     65.38 o 
   5  11   1       15.43        8.28     10.75 o 
   6  11   1      145.16      182.72     19.20 o 
   7  11   1       62.72      118.47     21.20 o 
  -6  12   1       18.62       28.01     10.75 o 
  -5  12   1       63.26       83.76     19.71 o 
  -4  12   1      553.96      605.82     37.09 o 
  -3  12   1       70.99       81.42     18.36 o 
  -2  12   1       33.65       31.05     16.27 o 
  -1  12   1      275.73      222.70     41.42 o 
   0  12   1        0.05      -15.12     21.59 o 
   1  12   1      275.82      291.22     46.29 o 
   2  12   1       33.59       43.45     17.44 o 
   3  12   1       70.96       86.71     18.27 o 
   4  12   1      553.60      608.99     28.40 o 
   5  12   1       63.20       63.45     14.87 o 
   6  12   1       18.60       29.14     10.73 o 
  -6  13   1      170.12      197.86     16.81 o 
  -5  13   1       16.57       24.34     14.53 o 
  -4  13   1      843.20      917.95     44.88 o 
  -3  13   1      705.09      723.90     41.04 o 
  -2  13   1      167.35      184.70     27.67 o 
  -1  13   1       53.25       51.28     12.72 o 
   0  13   1      414.69      486.07     27.89 o 
   1  13   1       52.62       58.22     16.63 o 
   2  13   1      168.18      172.69     20.43 o 
   3  13   1      703.88      699.63     45.72 o 
   4  13   1      842.36      898.53     43.47 o 
   5  13   1       16.37        9.84     12.02 o 
   6  13   1      170.76      223.89     21.16 o 
  -6  14   1      196.51      220.82     19.97 o 
  -5  14   1       67.53       86.58     18.06 o 
  -4  14   1       25.00       31.54     14.01 o 
  -3  14   1      229.54      261.93     49.88 o 
  -2  14   1     1936.15     2045.95     63.97 o 
  -1  14   1      209.78      197.01     21.51 o 
   0  14   1        6.68       -4.64     14.50 o 
   1  14   1      209.62      216.52     29.16 o 
   2  14   1     1935.97     2108.09     69.34 o 
   3  14   1      229.49      239.03     31.07 o 
   4  14   1       24.92       15.85     14.91 o 
   5  14   1       67.46       78.13     17.18 o 
   6  14   1      196.30      205.35     12.86 o 
  -5  15   1       30.76       25.31      9.30 o 
  -4  15   1      265.90      310.75     21.33 o 
  -3  15   1      132.90      119.78     14.34 o 
  -2  15   1      196.81      214.33     26.41 o 
  -1  15   1     1068.62      979.10     51.31 o 
   1  15   1     1069.30     1026.34     79.81 o 
   2  15   1      196.53      202.01     25.73 o 
   3  15   1      132.84      152.13     20.32 o 
   4  15   1      265.18      301.27     23.40 o 
   5  15   1       30.45       35.74     10.03 o 
  -5  16   1       37.60       28.15      8.98 o 
  -4  16   1       40.38       41.96     10.98 o 
  -3  16   1      943.11     1015.43     31.54 o 
  -2  16   1       74.08       79.66     14.80 o 
  -1  16   1      218.34      207.01     39.91 o 
   2  16   1       74.05       61.91     17.53 o 
   3  16   1      943.26      976.66     39.18 o 
   4  16   1       40.51       47.71     11.74 o 
   5  16   1       37.68       53.01     10.80 o 
  -4  17   1       41.99       48.91     12.25 o 
  -3  17   1       12.29       27.30     11.10 o 
  -2  17   1       16.89       14.92      8.95 o 
  -1  17   1       20.15       -3.74     13.72 o 
   1  17   1       20.27      -32.42     32.42 o 
   2  17   1       16.98        9.98     15.58 o 
   3  17   1       12.31       29.19     10.01 o 
   4  17   1       42.74       49.81      8.98 o 
  -3  18   1       63.11       62.66     10.86 o 
  -2  18   1      123.22      117.08     41.78 o 
  -1  18   1       21.40       26.19     23.69 o 
   0  18   1       14.78       12.47     18.71 o 
   1  18   1       21.40        2.49     22.45 o 
   2  18   1      123.24      106.59     18.36 o 
   3  18   1       62.86       77.32     21.20 o 
  -2  19   1        4.14       16.76     26.19 o 
   2  19   1        4.11        7.48     11.22 o 
   2   0   2       18.60       42.46     12.20 o 
   3   0   2        3.43        6.08      9.86 o 
   4   0   2     1307.25     1392.80     60.01 o 
   5   0   2        1.35       -0.14     12.46 o 
   6   0   2       12.95       16.03      9.54 o 
   7   0   2        9.45        3.32     10.36 o 
   8   0   2      317.70      296.65     28.84 o 
  -8   1   2      107.37       95.99     13.51 o 
  -7   1   2      143.25      108.16     19.40 o 
  -6   1   2      134.03       94.66     15.91 o 
  -5   1   2      327.09      329.25     35.04 o 
  -4   1   2      553.68      570.42     39.19 o 
  -3   1   2       34.00       28.70     13.75 o 
  -2   1   2     3768.28     3465.72     70.35 o 
   2   1   2     3773.18     3280.06     69.41 o 
   3   1   2       33.97       31.36     11.89 o 
   4   1   2      553.38      580.11     45.93 o 
   5   1   2      328.57      354.56     36.37 o 
   6   1   2      134.05      113.90     14.89 o 
   7   1   2      143.12      135.29     22.47 o 
   8   1   2      107.49      108.34     12.92 o 
  -8   2   2       66.78       65.06     10.24 o 
  -7   2   2       57.94       59.27     12.65 o 
  -6   2   2      501.99      552.10     33.90 o 
  -5   2   2      937.45     1074.93     72.07 o 
  -4   2   2      225.32      279.51     28.21 o 
  -3   2   2      978.44     1049.15     48.71 o 
  -2   2   2     1449.93     1555.84     59.94 o 
   2   2   2     1449.99     1543.68     47.79 o 
   3   2   2      978.13     1059.51     43.89 o 
   4   2   2      225.19      267.71     31.46 o 
   5   2   2      937.33     1038.59     59.05 o 
   6   2   2      501.90      531.20     35.29 o 
   7   2   2       57.90       74.76     18.06 o 
   8   2   2       66.65       67.07     11.10 o 
  -8   3   2       56.92       51.57     10.21 o 
  -7   3   2      218.41      206.10     19.19 o 
  -6   3   2       85.28       81.32     16.51 o 
  -5   3   2       13.52        4.28     16.52 o 
  -4   3   2      603.51      571.62     47.95 o 
  -3   3   2      498.43      469.55     32.45 o 
  -2   3   2      972.48      852.17     33.53 o 
  -1   3   2    11266.10     9386.67    173.34 o 
   1   3   2    11257.81     9739.51     86.98 o 
   2   3   2      974.72      815.33     27.95 o 
   3   3   2      499.11      462.10     29.88 o 
   4   3   2      600.76      601.18     46.09 o 
   5   3   2       13.29       12.66     18.18 o 
   6   3   2       84.54       80.44     13.34 o 
   7   3   2      218.62      249.72     27.17 o 
   8   3   2       56.91       51.12      9.87 o 
  -8   4   2       39.03       36.26     10.79 o 
  -7   4   2       38.10        9.68     12.76 o 
  -6   4   2       90.73       57.88     17.48 o 
  -5   4   2       64.71       56.82     24.41 o 
  -4   4   2       50.61       63.99     20.17 o 
  -3   4   2     4003.51     4334.30    125.33 o 
  -2   4   2       11.34       16.11      8.48 o 
  -1   4   2    16689.02    16986.88    118.19 o 
   0   4   2      483.76      502.98     18.69 o 
   1   4   2    16687.45    17273.39    112.10 o 
   2   4   2       11.41       18.71      7.58 o 
   3   4   2     4003.78     4376.80     88.07 o 
   4   4   2       50.77       44.56     19.17 o 
   5   4   2       64.77       71.65     23.94 o 
   6   4   2       91.08       80.38     12.26 o 
   7   4   2       38.18       24.62     13.48 o 
   8   4   2       38.94       26.60      7.51 o 
  -8   5   2       36.43       39.65      8.58 o 
  -7   5   2       55.76       57.99     16.75 o 
  -6   5   2      359.36      334.78     27.36 o 
  -5   5   2      316.50      280.55     52.00 o 
  -4   5   2       13.94       20.75     19.16 o 
  -3   5   2      786.13      770.69     45.60 o 
  -2   5   2     1439.06     1318.28     44.38 o 
  -1   5   2     6000.67     5277.28     75.79 o 
   0   5   2      840.85      681.11     27.86 o 
   1   5   2     5993.26     5423.72     95.42 o 
   2   5   2     1442.51     1357.01     37.00 o 
   3   5   2      785.06      750.47     40.93 o 
   4   5   2       13.69       17.51     14.03 o 
   5   5   2      317.53      313.38     36.01 o 
   6   5   2      357.78      352.38     23.08 o 
   7   5   2       55.76      106.00     28.68 o 
   8   5   2       36.19       48.76      9.94 o 
  -8   6   2        3.87        6.86      6.27 o 
  -7   6   2       17.80       28.62     12.30 o 
  -6   6   2      135.55      167.95     25.61 o 
  -5   6   2      339.09      321.96     21.95 o 
  -4   6   2     1009.15     1165.52     68.73 o 
  -3   6   2      264.15      308.53     31.94 o 
  -2   6   2      377.73      414.25     23.99 o 
  -1   6   2      739.88      675.17     25.94 o 
   0   6   2        2.50        6.64      8.21 o 
   1   6   2      739.47      695.00     27.60 o 
   2   6   2      377.48      445.83     22.68 o 
   3   6   2      264.01      311.74     22.69 o 
   4   6   2     1008.99     1230.51     61.92 o 
   5   6   2      338.60      355.77     22.17 o 
   6   6   2      135.64      148.95     19.83 o 
   7   6   2       17.90       27.44     21.20 o 
   8   6   2        3.87        4.99      7.13 o 
  -8   7   2       77.75       71.08     17.46 o 
  -7   7   2       18.73       12.55     10.27 o 
  -6   7   2       84.29      111.33     23.74 o 
  -5   7   2      187.41      186.10     15.75 o 
  -4   7   2       30.17       37.68     16.15 o 
  -3   7   2     1104.92     1026.24     50.22 o 
  -2   7   2      760.86      722.02     37.61 o 
  -1   7   2      558.94      524.88     24.82 o 
   0   7   2       61.70       43.27     12.47 o 
   1   7   2      560.73      543.25     31.01 o 
   2   7   2      761.49      713.22     34.30 o 
   3   7   2     1105.63     1066.15     47.49 o 
   4   7   2       30.39       35.28     17.25 o 
   5   7   2      187.21      168.30     16.81 o 
   6   7   2       84.25       87.35     15.61 o 
   7   7   2       18.49        1.90     15.67 o 
   8   7   2       78.09       83.58     10.03 o 
  -7   8   2       62.73       52.27     10.20 o 
  -6   8   2        9.36       15.35     40.53 o 
  -5   8   2      206.85      190.35     17.57 o 
  -4   8   2     2263.78     2303.18     99.53 o 
  -3   8   2     1677.84     1873.89     80.74 o 
  -2   8   2      647.30      700.25     44.40 o 
  -1   8   2     1467.15     1709.97     54.20 o 
   0   8   2      108.83      138.21     19.09 o 
   1   8   2     1467.07     1667.55     49.67 o 
   2   8   2      647.38      667.66     35.20 o 
   3   8   2     1678.03     1883.37     64.21 o 
   4   8   2     2263.48     2367.72    100.07 o 
   5   8   2      207.10      209.49     18.26 o 
   6   8   2        9.38       -1.51     13.94 o 
   7   8   2       62.84       67.76     14.20 o 
  -7   9   2        4.31       20.66      8.82 o 
  -6   9   2      117.81      117.73     18.19 o 
  -5   9   2      161.39      156.17     17.57 o 
  -4   9   2     1660.21     1659.89     50.15 o 
  -3   9   2      189.93      178.89     28.40 o 
  -2   9   2        5.71        1.25     10.96 o 
  -1   9   2     1000.30     1015.81     55.99 o 
   0   9   2      596.67      631.93     44.14 o 
   1   9   2      998.13      947.85     46.52 o 
   2   9   2        5.64        8.21     11.59 o 
   3   9   2      190.14      162.32     25.10 o 
   4   9   2     1659.90     1702.18     41.28 o 
   5   9   2      161.15      172.61     16.24 o 
   6   9   2      118.20      114.37     16.83 o 
   7   9   2        4.49       14.50     10.34 o 
  -7  10   2        1.68       21.62     23.07 o 
  -6  10   2      139.84      137.74     18.05 o 
  -5  10   2      858.70      957.31     49.48 o 
  -4  10   2     2253.46     2350.28    125.87 o 
  -3  10   2       23.84       -1.79     21.86 o 
  -2  10   2       26.31        2.58     19.71 o 
  -1  10   2       49.49       39.36     15.77 o 
   0  10   2       37.03       18.52     13.70 o 
   1  10   2       49.51       16.35     14.88 o 
   2  10   2       26.29       18.92     15.96 o 
   3  10   2       23.86       22.65     15.56 o 
   4  10   2     2254.11     2493.68     50.52 o 
   5  10   2      858.18      915.11     37.97 o 
   6  10   2      139.93      156.45     17.57 o 
   7  10   2        1.66        9.18      9.35 o 
  -7  11   2       32.07       58.28     13.14 o 
  -6  11   2      168.79      182.88     19.52 o 
  -5  11   2      423.90      453.95     36.40 o 
  -4  11   2      660.85      684.09     37.01 o 
  -3  11   2     2247.87     2203.50     67.41 o 
  -2  11   2      107.22       72.95     29.10 o 
  -1  11   2      106.97      100.11     29.96 o 
   0  11   2     1057.15     1131.25     66.95 o 
   1  11   2      106.83       83.55     27.34 o 
   2  11   2      106.91      118.76     25.32 o 
   3  11   2     2246.56     2181.36     53.67 o 
   4  11   2      659.69      640.79     31.50 o 
   5  11   2      425.46      449.44     31.31 o 
   6  11   2      168.88      175.95     17.11 o 
   7  11   2       32.48       38.66     14.96 o 
  -6  12   2       20.50       38.59     11.81 o 
  -5  12   2      298.66      341.22     31.60 o 
  -4  12   2       25.64       33.64     15.85 o 
  -3  12   2       29.97       35.48     16.95 o 
  -2  12   2        1.81        0.04     14.82 o 
  -1  12   2      957.99     1088.30     86.77 o 
   0  12   2      357.06      445.20     55.53 o 
   1  12   2      957.58     1044.49     83.72 o 
   2  12   2        1.83       -5.69     12.30 o 
   3  12   2       30.61       35.12     13.29 o 
   4  12   2       25.74       25.50     12.44 o 
   5  12   2      298.71      346.14     26.84 o 
   6  12   2       20.51       32.10     10.54 o 
  -6  13   2       60.08       73.29     12.42 o 
  -5  13   2      244.71      272.53     28.57 o 
  -4  13   2      758.44      785.87     40.96 o 
  -3  13   2      467.53      456.14     35.82 o 
  -2  13   2      420.38      452.36     39.61 o 
  -1  13   2       29.41       13.18     10.65 o 
   0  13   2      231.43      250.14     24.03 o 
   1  13   2       29.79       47.91     15.22 o 
   2  13   2      420.75      430.04     30.58 o 
   3  13   2      467.71      444.56     32.69 o 
   4  13   2      759.56      773.50     31.45 o 
   5  13   2      245.27      263.36     22.77 o 
   6  13   2       59.62       61.95     11.90 o 
  -6  14   2        3.69        8.27      7.53 o 
  -5  14   2      451.37      486.65     33.20 o 
  -4  14   2      133.09      129.78     20.13 o 
  -3  14   2       11.92       20.91     17.57 o 
  -2  14   2       48.48       36.99     13.20 o 
  -1  14   2       33.49       29.52     15.47 o 
   0  14   2        5.82        4.91     14.45 o 
   1  14   2       33.45       48.31     18.76 o 
   2  14   2       48.48       32.08     11.06 o 
   3  14   2       11.59       -1.25     16.60 o 
   4  14   2      133.03      159.07     23.09 o 
   5  14   2      451.44      489.64     33.06 o 
   6  14   2        3.67       10.26     14.92 o 
  -5  15   2       75.88       81.93     11.98 o 
  -4  15   2       20.76       35.63     11.52 o 
  -3  15   2      105.14      109.02     15.50 o 
  -2  15   2      182.57      197.75     25.03 o 
  -1  15   2      368.11      355.43     31.42 o 
   1  15   2      367.95      372.87     51.13 o 
   2  15   2      182.12      200.27     25.47 o 
   3  15   2      105.06      106.24     14.93 o 
   4  15   2       21.00       31.48     16.21 o 
   5  15   2       76.34       62.05     11.40 o 
  -5  16   2       16.43       17.46      8.34 o 
  -4  16   2       54.25       36.58      9.71 o 
  -3  16   2      230.52      265.29     23.90 o 
  -2  16   2        9.00       -3.53      9.37 o 
  -1  16   2        8.98       -8.73     14.96 o 
   2  16   2        8.93        1.25     27.44 o 
   3  16   2      230.42      272.43     19.88 o 
   4  16   2       54.17       55.74     11.66 o 
   5  16   2       16.46       23.27      7.51 o 
  -4  17   2        6.82        4.92      8.34 o 
  -3  17   2       20.96       18.32     10.50 o 
  -2  17   2       38.83       32.29     10.60 o 
  -1  17   2      153.39       98.52     29.93 o 
   0  17   2      551.95      457.67     52.38 o 
   2  17   2       38.39       -2.49     23.69 o 
   3  17   2       20.95       21.49      8.53 o 
   4  17   2        6.62        9.37      7.66 o 
  -3  18   2      274.05      279.13     21.48 o 
  -2  18   2       37.05       31.47     23.69 o 
  -1  18   2       43.48       12.47     22.45 o 
   0  18   2        8.20        0.00     22.45 o 
   1  18   2       43.61       70.69     28.06 o 
   2  18   2       37.08       16.49     11.69 o 
   3  18   2      274.14      318.00     34.92 o 
  -2  19   2       33.89       11.22     18.71 o 
   0  19   2      484.46      417.77     39.91 o 
   1  19   2      162.06       76.07     24.94 o 
   2  19   2       33.78       33.67     13.72 o 
   2   0   3      533.52      545.60     29.72 o 
   3   0   3        5.05       12.75     10.12 o 
   4   0   3     1524.73     1577.86     74.90 o 
   5   0   3       24.92        4.60     14.86 o 
   6   0   3       20.25        5.33     12.27 o 
   7   0   3       25.94       14.65     14.03 o 
   8   0   3       63.46       48.80     13.14 o 
  -8   1   3       76.81       72.36     14.69 o 
  -7   1   3      271.87      260.40     28.65 o 
  -6   1   3      285.11      255.10     26.26 o 
  -5   1   3      468.76      421.75     39.25 o 
  -4   1   3      247.95      244.21     27.03 o 
  -3   1   3      185.01      189.86     24.23 o 
  -2   1   3     2135.42     1890.25     46.03 o 
   2   1   3     2132.16     1815.93     53.19 o 
   3   1   3      185.19      176.83     20.17 o 
   4   1   3      246.88      224.54     29.93 o 
   5   1   3      466.63      463.18     41.23 o 
   6   1   3      285.34      268.81     26.34 o 
   7   1   3      273.24      272.90     29.83 o 
   8   1   3       76.60       83.65     12.20 o 
  -8   2   3       77.62      103.02     15.41 o 
  -7   2   3       43.07       39.83     14.03 o 
  -6   2   3        3.66       16.21     13.70 o 
  -5   2   3      292.71      350.17     42.44 o 
  -4   2   3       18.26       11.45     11.89 o 
  -3   2   3     3133.15     3392.40     91.89 o 
  -2   2   3    13147.96    14309.44    137.36 o 
   2   2   3    13146.68    13752.75    117.18 o 
   3   2   3     3132.12     3401.61     78.48 o 
   4   2   3       18.21       13.98     11.43 o 
   5   2   3      292.61      342.09     35.36 o 
   6   2   3        3.64       10.76     14.19 o 
   7   2   3       42.95       18.08     15.59 o 
   8   2   3       77.52       82.82     12.39 o 
  -8   3   3       40.26       39.91     12.35 o 
  -7   3   3       56.04       56.68     12.12 o 
  -6   3   3       27.40       40.50     12.29 o 
  -5   3   3      646.27      567.14     53.35 o 
  -4   3   3      368.28      347.22     38.34 o 
  -3   3   3      341.82      319.96     29.89 o 
  -2   3   3      382.68      295.38     23.56 o 
  -1   3   3    19990.54    16340.30    234.45 o 
   1   3   3    20002.28    17603.43    165.60 o 
   2   3   3      380.76      326.09     20.33 o 
   3   3   3      342.05      318.17     28.55 o 
   4   3   3      369.30      332.57     30.92 o 
   5   3   3      646.68      618.13     56.08 o 
   6   3   3       27.38       22.48     11.18 o 
   7   3   3       56.22       81.37     19.33 o 
   8   3   3       40.37       35.61      9.18 o 
  -8   4   3       47.68       44.44     11.46 o 
  -7   4   3      100.88       89.96     17.64 o 
  -6   4   3       54.00       64.05     16.46 o 
  -5   4   3       23.35       13.69     15.88 o 
  -4   4   3      512.15      590.28     47.20 o 
  -3   4   3     3692.39     4241.39    122.21 o 
  -2   4   3    11946.62    12552.38    139.69 o 
  -1   4   3       30.44       49.44     13.48 o 
   0   4   3        0.19        2.97      6.52 o 
   1   4   3       30.84       41.90      7.33 o 
   2   4   3    11947.63    12853.15    128.83 o 
   3   4   3     3692.63     4181.80     99.31 o 
   4   4   3      512.28      571.34     48.71 o 
   5   4   3       23.23        7.29     22.76 o 
   6   4   3       54.07       46.33     11.08 o 
   7   4   3      100.73       94.27     17.93 o 
   8   4   3       47.73       43.74      9.15 o 
  -8   5   3       67.80       70.24     12.25 o 
  -7   5   3       98.12       86.68     17.64 o 
  -6   5   3      764.64      701.99     36.79 o 
  -5   5   3      174.65      155.26     38.68 o 
  -4   5   3       87.05       83.55     28.22 o 
  -3   5   3      205.21      240.36     36.53 o 
  -2   5   3      205.29      179.57     16.33 o 
  -1   5   3      602.04      537.11     21.76 o 
   0   5   3      159.56      118.09     15.28 o 
   1   5   3      603.40      559.66     23.87 o 
   2   5   3      204.55      204.38     15.54 o 
   3   5   3      205.25      210.44     26.33 o 
   4   5   3       86.36       78.71     19.24 o 
   5   5   3      173.95      183.44     26.72 o 
   6   5   3      766.98      799.72     39.74 o 
   7   5   3       98.06       92.68     17.05 o 
   8   5   3       67.47       82.07     12.07 o 
  -8   6   3        7.46        8.07     11.22 o 
  -7   6   3      775.68      808.99     44.05 o 
  -6   6   3       23.05       40.07     19.95 o 
  -5   6   3      118.49      137.17     15.73 o 
  -4   6   3     1261.15     1250.65     71.16 o 
  -3   6   3       17.54       14.34     12.76 o 
  -2   6   3     8810.13     9378.79    119.43 o 
  -1   6   3      484.49      530.34     22.96 o 
   0   6   3     1764.11     1782.04     45.12 o 
   1   6   3      484.42      537.85     24.69 o 
   2   6   3     8810.74     9627.75    103.51 o 
   3   6   3       17.70       17.21      9.60 o 
   4   6   3     1261.11     1286.46     55.53 o 
   5   6   3      118.38      112.38     14.94 o 
   6   6   3       22.59       24.39     12.44 o 
   7   6   3      775.35      885.42     64.85 o 
   8   6   3        7.46        8.93      8.34 o 
  -8   7   3       19.94       12.47     11.22 o 
  -7   7   3       75.69       73.94     15.79 o 
  -6   7   3      203.03      212.82     28.12 o 
  -5   7   3      650.68      630.79     31.89 o 
  -4   7   3       82.85       65.51     19.07 o 
  -3   7   3     1985.38     1871.10     66.67 o 
  -2   7   3     1118.82     1035.49     50.93 o 
  -1   7   3      883.02      869.89     35.86 o 
   0   7   3       62.66       66.25     15.21 o 
   1   7   3      880.51      847.66     33.51 o 
   2   7   3     1115.18     1052.43     41.92 o 
   3   7   3     1984.08     1938.93     71.26 o 
   4   7   3       81.71       61.94     16.91 o 
   5   7   3      651.38      668.72     31.89 o 
   6   7   3      203.49      202.16     20.71 o 
   7   7   3       75.75       56.77     16.68 o 
   8   7   3       19.64       25.33      7.42 o 
  -7   8   3      107.88      121.00     14.77 o 
  -6   8   3       25.76       33.10     35.54 o 
  -5   8   3      125.75      119.75     15.90 o 
  -4   8   3      888.73      894.40     62.46 o 
  -3   8   3     2030.04     2178.66     75.28 o 
  -2   8   3     5315.13     5861.11    159.88 o 
  -1   8   3     6010.59     6708.51    131.10 o 
   0   8   3        2.94        7.99     10.97 o 
   1   8   3     6011.22     6588.20    112.56 o 
   2   8   3     5315.47     5770.46    102.29 o 
   3   8   3     2029.89     2157.98     69.27 o 
   4   8   3      888.23      953.20     57.36 o 
   5   8   3      125.71      123.22     15.12 o 
   6   8   3       25.82       32.53     12.57 o 
   7   8   3      107.99      113.97     19.48 o 
  -7   9   3        2.51        7.79      9.30 o 
  -6   9   3      133.41      127.58     18.22 o 
  -5   9   3      440.12      415.22     26.44 o 
  -4   9   3     2277.79     2400.11     59.44 o 
  -3   9   3     1244.12     1217.48     71.53 o 
  -2   9   3      252.69      216.24     36.12 o 
  -1   9   3      713.60      705.56     47.05 o 
   0   9   3      737.72      807.98     49.85 o 
   1   9   3      714.21      648.75     39.39 o 
   2   9   3      253.69      246.65     24.32 o 
   3   9   3     1244.07     1164.54     60.34 o 
   4   9   3     2279.59     2454.04     52.79 o 
   5   9   3      441.32      478.37     24.11 o 
   6   9   3      133.20      128.64     17.64 o 
   7   9   3        2.45       12.34     12.76 o 
  -7  10   3       49.72       41.01     21.20 o 
  -6  10   3       79.65       96.74     20.16 o 
  -5  10   3       26.59       17.78     11.90 o 
  -4  10   3        7.21        0.44     11.65 o 
  -3  10   3       29.72       58.72     29.36 o 
  -2  10   3      608.83      690.84     77.94 o 
  -1  10   3      125.89      143.88     25.35 o 
   0  10   3     1542.85     1651.89     75.81 o 
   1  10   3      125.74      108.23     21.09 o 
   2  10   3      608.72      669.80     50.88 o 
   3  10   3       29.71       25.92     13.58 o 
   4  10   3        7.17       23.38     10.33 o 
   5  10   3       26.59       41.51     12.78 o 
   6  10   3       79.49       89.50     14.71 o 
   7  10   3       49.80       41.81     19.95 o 
  -7  11   3       90.08      113.35     25.56 o 
  -6  11   3       22.40       13.33     11.36 o 
  -5  11   3      519.09      541.33     39.54 o 
  -4  11   3      110.01      100.20     24.84 o 
  -3  11   3      584.79      587.67     36.75 o 
  -2  11   3      143.78       95.44     30.26 o 
  -1  11   3      472.77      500.85     46.21 o 
   0  11   3      254.40      251.64     33.07 o 
   1  11   3      475.70      485.69     45.55 o 
   2  11   3      143.66      139.31     26.87 o 
   3  11   3      585.10      519.70     27.68 o 
   4  11   3      110.13      140.52     16.46 o 
   5  11   3      518.63      595.60     35.34 o 
   6  11   3       22.46       15.10      9.57 o 
   7  11   3       89.60      117.22     21.20 o 
  -6  12   3        1.38        6.24     14.34 o 
  -5  12   3       10.94       19.73     14.37 o 
  -4  12   3      225.01      239.70     24.98 o 
  -3  12   3     2477.39     2675.44     75.93 o 
  -2  12   3      668.05      765.03     48.45 o 
  -1  12   3      143.89      156.73     36.91 o 
   0  12   3        1.60      -12.18     18.58 o 
   1  12   3      143.91      167.18     46.76 o 
   2  12   3      668.18      683.69     44.92 o 
   3  12   3     2476.76     2582.65     62.55 o 
   4  12   3      225.32      249.58     26.31 o 
   5  12   3       11.09       26.62     12.39 o 
   6  12   3        1.39        4.54      9.87 o 
  -6  13   3       58.70       97.04     13.16 o 
  -5  13   3      316.74      397.73     41.78 o 
  -4  13   3      196.38      226.83     24.20 o 
  -3  13   3       10.31       27.47     12.99 o 
  -2  13   3      252.38      267.13     30.21 o 
  -1  13   3       61.62       72.54     14.99 o 
   0  13   3        0.04        2.19      9.39 o 
   1  13   3       61.64       44.83     17.56 o 
   2  13   3      251.66      243.23     24.48 o 
   3  13   3       10.43       19.57     15.75 o 
   4  13   3      197.07      200.48     20.08 o 
   5  13   3      316.68      366.49     26.62 o 
   6  13   3       58.76       97.57     12.81 o 
  -6  14   3       56.68       49.68      9.35 o 
  -5  14   3      143.20      134.37     21.20 o 
  -4  14   3      169.07      202.46     22.92 o 
  -3  14   3       35.93       17.89     15.30 o 
  -2  14   3      191.64      197.58     22.06 o 
  -1  14   3       45.01       65.42     21.62 o 
   0  14   3        2.46       10.66     16.03 o 
   1  14   3       44.98       59.89     19.49 o 
   2  14   3      191.68      179.58     27.31 o 
   3  14   3       35.89       31.34     36.79 o 
   4  14   3      169.06      198.25     18.82 o 
   5  14   3      143.12      158.57     17.97 o 
   6  14   3       56.84       88.54     18.71 o 
  -5  15   3      183.75      222.06     21.48 o 
  -4  15   3       45.94       31.29     10.24 o 
  -3  15   3       88.28       53.60     14.10 o 
  -2  15   3      203.77      193.01     21.30 o 
  -1  15   3       59.03       61.11     22.45 o 
   1  15   3       58.48       68.59     27.44 o 
   2  15   3      204.03      190.88     45.52 o 
   3  15   3       88.58       78.61     16.32 o 
   4  15   3       46.28       38.59     15.87 o 
   5  15   3      183.06      202.02     16.97 o 
  -5  16   3       57.26       97.25     27.44 o 
  -4  16   3        3.67       14.50     11.88 o 
  -3  16   3       23.36       30.94     12.66 o 
  -2  16   3      158.46      192.74     19.67 o 
  -1  16   3        5.68        9.37     12.58 o 
   1  16   3        5.91       -8.79     22.45 o 
   2  16   3      158.45      153.14     23.76 o 
   3  16   3       23.06       38.69     10.24 o 
   4  16   3        3.64       14.18      8.98 o 
   5  16   3       57.19       52.17      8.80 o 
  -4  17   3       30.20       27.49     10.11 o 
  -3  17   3       60.63       59.77     12.84 o 
  -2  17   3       85.30       83.39     13.14 o 
   1  17   3      372.07      243.18     42.40 o 
   2  17   3       86.17      104.75     31.18 o 
   3  17   3       60.47       69.29     13.91 o 
   4  17   3       30.02       34.62      8.60 o 
  -3  18   3        0.74        7.56     10.31 o 
  -2  18   3        5.58       -2.05     13.72 o 
  -1  18   3      696.51      592.36     48.64 o 
   2  18   3        5.55        1.53     11.06 o 
   3  18   3        0.75       -6.24     12.47 o 
  -2  19   3       59.36       46.14     21.20 o 
  -1  19   3       88.96        1.25     19.95 o 
   2  19   3       59.59       48.64     14.96 o 
   2   0   4     8785.71     9160.08    117.06 o 
   3   0   4       38.02       29.91     12.04 o 
   4   0   4      590.51      624.48     48.92 o 
   5   0   4        7.11        8.56     13.54 o 
   6   0   4        3.18       -2.68     12.56 o 
   7   0   4        0.11       11.71     14.53 o 
   8   0   4      431.47      423.36     32.19 o 
  -8   1   4       79.60       74.23     14.54 o 
  -7   1   4      660.29      644.03     69.84 o 
  -6   1   4       25.42        0.07     12.25 o 
  -5   1   4      348.50      353.79     36.25 o 
  -4   1   4       14.68       13.06     13.95 o 
  -3   1   4      681.38      622.82     34.40 o 
  -2   1   4     1006.22      862.66     39.32 o 
   2   1   4     1006.17      873.03     41.47 o 
   3   1   4      679.97      628.62     34.99 o 
   4   1   4       14.30       23.58     13.62 o 
   5   1   4      348.20      326.90     35.39 o 
   6   1   4       25.19       17.45     13.47 o 
   7   1   4      658.18      692.19     77.94 o 
   8   1   4       79.70       78.84     11.52 o 
  -8   2   4      185.95      158.20     16.80 o 
  -7   2   4      107.97      104.07     24.94 o 
  -6   2   4      218.86      222.36     28.37 o 
  -5   2   4        1.93       12.44     16.28 o 
  -4   2   4       44.92       67.48     16.02 o 
  -3   2   4      125.82      136.28     21.20 o 
  -2   2   4      755.26      822.93     30.04 o 
  -1   2   4   120749.67   123403.41    606.07 o 
   1   2   4   120752.44   124305.30    350.98 o 
   2   2   4      754.80      827.86     30.49 o 
   3   2   4      125.72      136.78     20.17 o 
   4   2   4       44.94       61.24     15.24 o 
   5   2   4        1.98       -2.22     13.26 o 
   6   2   4      218.68      250.36     23.62 o 
   7   2   4      108.16      113.56     20.71 o 
   8   2   4      186.02      175.49     15.84 o 
  -8   3   4        7.29       22.90     11.00 o 
  -7   3   4      260.01      264.79     22.65 o 
  -6   3   4      102.21       77.97     23.63 o 
  -5   3   4      786.98      786.26     61.36 o 
  -4   3   4        0.70       -0.45     16.61 o 
  -3   3   4      102.51       97.32     18.53 o 
  -2   3   4     3218.65     2929.69     60.87 o 
  -1   3   4     9152.65     7633.20    128.45 o 
   0   3   4      851.81      753.23     47.39 o 
   1   3   4     9144.18     7981.45     73.09 o 
   2   3   4     3224.56     2958.34     54.40 o 
   3   3   4      102.73      112.89     19.24 o 
   4   3   4        0.71        8.16     11.92 o 
   5   3   4      786.70      756.96     76.72 o 
   6   3   4      101.88       90.02     14.45 o 
   7   3   4      259.97      278.66     29.53 o 
   8   3   4        7.19        4.83      7.13 o 
  -8   4   4       18.11        9.20      9.23 o 
  -7   4   4       46.55       38.71     11.95 o 
  -6   4   4       24.92       24.60     12.36 o 
  -5   4   4       25.82       10.52     15.97 o 
  -4   4   4       43.04       67.36     19.93 o 
  -3   4   4       57.33       82.17     17.69 o 
  -2   4   4     7040.64     7141.59    105.70 o 
  -1   4   4      229.77      216.29     20.37 o 
   0   4   4     8622.01     8996.32     97.86 o 
   1   4   4      229.29      229.01     13.24 o 
   2   4   4     7038.47     7419.32     81.74 o 
   3   4   4       57.53       72.53     22.47 o 
   4   4   4       42.97       66.70     22.25 o 
   5   4   4       25.67       34.66     20.09 o 
   6   4   4       24.89       26.64      9.34 o 
   7   4   4       47.06       41.22     15.41 o 
   8   4   4       18.13       16.63      9.18 o 
  -8   5   4       35.72       34.24      9.58 o 
  -7   5   4       34.95       39.21     11.15 o 
  -6   5   4      296.23      245.38     54.25 o 
  -5   5   4      534.33      499.51     65.48 o 
  -4   5   4      129.87      126.52     31.96 o 
  -3   5   4      928.44      845.32     61.65 o 
  -2   5   4      867.91      788.59     32.46 o 
  -1   5   4      568.50      505.18     19.84 o 
   0   5   4        7.96        8.08      7.10 o 
   1   5   4      571.22      549.43     23.67 o 
   2   5   4      872.25      818.23     29.60 o 
   3   5   4      928.12      852.60     43.17 o 
   4   5   4      129.95      114.87     18.97 o 
   5   5   4      535.73      546.91     35.48 o 
   6   5   4      296.02      275.07     20.79 o 
   7   5   4       35.15       35.67     10.82 o 
   8   5   4       35.96       44.21     12.21 o 
  -8   6   4        4.16        4.57      9.35 o 
  -7   6   4       15.27       32.89     10.30 o 
  -6   6   4     1897.03     2123.17     74.31 o 
  -5   6   4      247.05      260.91     19.32 o 
  -4   6   4      350.77      336.43     37.33 o 
  -3   6   4     1626.94     1758.27     62.45 o 
  -2   6   4      488.87      540.42     25.51 o 
  -1   6   4        6.32       12.91      7.94 o 
   0   6   4        0.69        0.79      7.70 o 
   1   6   4        6.34        9.20      7.69 o 
   2   6   4      488.57      571.04     28.12 o 
   3   6   4     1626.23     1692.38     55.89 o 
   4   6   4      350.83      356.76     30.59 o 
   5   6   4      246.89      267.67     20.84 o 
   6   6   4     1896.65     2098.94    124.92 o 
   7   6   4       15.36       44.89     22.45 o 
   8   6   4        4.14       -0.71      6.77 o 
  -8   7   4        5.88       -7.48     11.22 o 
  -7   7   4       64.49       70.29     25.76 o 
  -6   7   4      124.04      109.65     21.33 o 
  -5   7   4      418.28      382.27     23.61 o 
  -4   7   4      664.08      604.64     43.97 o 
  -3   7   4     1091.45     1023.07     50.64 o 
  -2   7   4     1803.75     1712.09     64.71 o 
  -1   7   4      825.39      747.81     41.95 o 
   0   7   4     1142.41     1156.24     50.43 o 
   1   7   4      825.70      768.54     32.44 o 
   2   7   4     1807.63     1770.85     54.70 o 
   3   7   4     1091.65     1025.23     52.74 o 
   4   7   4      667.66      612.56     45.94 o 
   5   7   4      418.00      423.91     28.26 o 
   6   7   4      123.98      114.51     17.66 o 
   7   7   4       64.81       63.97     18.06 o 
   8   7   4        6.07        3.34      7.44 o 
  -7   8   4       40.09       41.67     14.58 o 
  -6   8   4      118.25      126.25     18.25 o 
  -5   8   4       55.14       45.84     11.68 o 
  -4   8   4      109.72      141.47     35.71 o 
  -3   8   4      171.19      186.61     30.82 o 
  -2   8   4      173.74      145.45     22.63 o 
  -1   8   4      303.19      316.65     30.22 o 
   0   8   4      259.53      335.56     30.17 o 
   1   8   4      302.79      336.22     23.82 o 
   2   8   4      173.76      158.03     18.80 o 
   3   8   4      171.13      201.69     25.73 o 
   4   8   4      109.48      101.40     21.96 o 
   5   8   4       54.70       45.44     11.57 o 
   6   8   4      118.21      145.37     18.92 o 
   7   8   4       39.95       26.81     33.67 o 
  -7   9   4       20.34       41.91     17.75 o 
  -6   9   4       74.08       62.17     14.68 o 
  -5   9   4      727.36      727.36     34.09 o 
  -4   9   4      867.12      851.46     39.63 o 
  -3   9   4     2187.93     2137.29     95.32 o 
  -2   9   4      275.71      243.57     39.42 o 
  -1   9   4      240.74      238.55     29.47 o 
   0   9   4     4330.84     4588.55    123.90 o 
   1   9   4      241.45      225.25     24.53 o 
   2   9   4      274.66      267.92     25.06 o 
   3   9   4     2187.32     2135.55     81.43 o 
   4   9   4      865.71      891.93     29.21 o 
   5   9   4      727.91      758.96     31.49 o 
   6   9   4       74.12       67.97     14.24 o 
   7   9   4       20.29       17.17     11.06 o 
  -7  10   4       31.54       40.10     12.15 o 
  -6  10   4       90.15      110.26     18.86 o 
  -5  10   4      126.01      119.96     24.32 o 
  -4  10   4      631.79      557.66     32.74 o 
  -3  10   4      161.03      188.95     41.00 o 
  -2  10   4       92.14       98.00     63.60 o 
  -1  10   4       10.33       14.42     14.13 o 
   0  10   4       28.06       31.34     16.27 o 
   1  10   4       10.33        8.14     15.19 o 
   2  10   4       91.86       99.71     16.53 o 
   3  10   4      161.02      168.48     25.99 o 
   4  10   4      631.74      662.34     25.38 o 
   5  10   4      126.02      120.01     14.27 o 
   6  10   4       90.17      115.16     15.85 o 
   7  10   4       31.50       48.51     12.76 o 
  -7  11   4       21.43       25.37      9.92 o 
  -6  11   4       49.22       79.88     15.30 o 
  -5  11   4      370.46      380.20     34.09 o 
  -4  11   4      183.73      195.34     22.23 o 
  -3  11   4      638.34      638.51     44.89 o 
  -2  11   4       71.95       52.77     28.05 o 
  -1  11   4      356.97      393.28     41.09 o 
   0  11   4       64.40       63.50     21.30 o 
   1  11   4      355.20      342.30     39.51 o 
   2  11   4       72.31       57.52     20.17 o 
   3  11   4      636.61      589.36     30.46 o 
   4  11   4      184.11      158.53     17.11 o 
   5  11   4      369.85      402.55     25.78 o 
   6  11   4       49.08       47.20     11.25 o 
   7  11   4       21.48       16.21     12.47 o 
  -6  12   4       50.28       74.39     17.83 o 
  -5  12   4        6.74        6.07     13.65 o 
  -4  12   4       64.49       51.93     15.93 o 
  -3  12   4     1058.70     1042.13     42.01 o 
  -2  12   4      145.11      134.86     24.01 o 
  -1  12   4        4.30      -15.94     15.94 o 
   0  12   4      218.14      214.92     32.54 o 
   1  12   4        4.36        7.37     18.94 o 
   2  12   4      145.19      120.31     15.64 o 
   3  12   4     1058.62     1140.77     42.30 o 
   4  12   4       64.61       63.87     14.88 o 
   5  12   4        6.44        8.56     11.11 o 
   6  12   4       50.35       48.21     12.92 o 
  -6  13   4       48.58       74.51     12.86 o 
  -5  13   4      360.20      338.34     29.29 o 
  -4  13   4       89.11      129.12     20.70 o 
  -3  13   4      552.27      530.64     28.74 o 
  -2  13   4       22.25       12.22     17.05 o 
  -1  13   4        4.46       13.92     11.90 o 
   0  13   4      118.22      102.24     14.74 o 
   1  13   4        4.45        4.49     13.54 o 
   2  13   4       22.15       28.39     12.66 o 
   3  13   4      553.07      585.78     36.18 o 
   4  13   4       88.48      100.29     18.92 o 
   5  13   4      359.77      393.15     27.11 o 
   6  13   4       48.46       85.84     15.87 o 
  -6  14   4       22.37       43.48      8.48 o 
  -5  14   4      209.81      202.18     38.04 o 
  -4  14   4       41.40       65.62     16.62 o 
  -3  14   4      128.56      150.93     20.98 o 
  -2  14   4      761.64      758.22     66.09 o 
  -1  14   4       79.73       78.02     20.40 o 
   0  14   4        7.91       21.47     18.45 o 
   1  14   4       79.71      109.98     19.25 o 
   2  14   4      761.65      769.17     50.17 o 
   3  14   4      128.44      138.70     25.03 o 
   4  14   4       41.43       45.69     12.19 o 
   5  14   4      209.88      231.56     28.31 o 
   6  14   4       22.34        3.74     13.72 o 
  -5  15   4      193.95      192.42     20.05 o 
  -4  15   4        3.78       28.93     12.58 o 
  -3  15   4       81.12       81.93     16.92 o 
  -2  15   4      225.05      228.23     22.44 o 
  -1  15   4      172.36      129.69     31.18 o 
   0  15   4        3.44       -4.39     12.76 o 
   1  15   4      172.94      158.38     39.91 o 
   2  15   4      226.40      239.75     30.86 o 
   3  15   4       80.62       64.70     15.38 o 
   4  15   4        3.72       -5.24     14.34 o 
   5  15   4      194.62      190.89     14.30 o 
  -5  16   4        6.18       10.23     11.22 o 
  -4  16   4        8.21       11.82     11.00 o 
  -3  16   4      153.87      163.26     19.36 o 
  -2  16   4       96.90      108.23     16.79 o 
  -1  16   4      331.66      329.34     25.41 o 
   0  16   4      289.62      215.74     42.40 o 
   1  16   4      331.49      370.38     51.13 o 
   2  16   4       96.98       84.80     26.19 o 
   3  16   4      153.96      144.06     17.01 o 
   4  16   4        8.24        2.88      8.30 o 
   5  16   4        6.13        3.08      8.34 o 
  -4  17   4       52.24       58.38     12.35 o 
  -3  17   4       25.39       25.76     10.50 o 
  -2  17   4      291.20      284.77     19.41 o 
  -1  17   4      161.87      173.81     67.97 o 
   0  17   4      202.57      130.94     36.16 o 
   3  17   4       25.57       12.18     11.95 o 
   4  17   4       52.32       80.20     14.37 o 
  -3  18   4        3.16       17.59      6.76 o 
  -2  18   4        3.39        1.29     10.14 o 
   0  18   4       31.12        7.48     16.21 o 
   2  18   4        3.41       16.82     15.59 o 
   3  18   4        3.15       -2.49     12.47 o 
  -2  19   4        1.68       19.95     18.71 o 
  -1  19   4       29.72        3.74     18.71 o 
   2  19   4        1.62       -3.74     11.22 o 
   2   0   5    17983.64    18899.99    234.14 o 
   3   0   5       46.55       38.27     11.89 o 
   4   0   5      312.13      271.61     34.04 o 
   5   0   5        6.15       10.18     12.89 o 
   6   0   5        0.20       -7.97     13.05 o 
   7   0   5        3.15        4.23     12.25 o 
   8   0   5        2.61       12.63      8.09 o 
  -8   1   5       98.59      100.87     16.72 o 
  -7   1   5     1269.55     1217.39    145.91 o 
  -6   1   5       20.77       10.70     12.90 o 
  -5   1   5      191.52      173.45     33.07 o 
  -4   1   5      465.63      465.37     43.19 o 
  -3   1   5     1492.70     1395.94     50.86 o 
  -2   1   5      121.53      105.57     13.02 o 
  -1   1   5    10741.38     8950.19    162.12 o 
   1   1   5    10737.52     9094.93    102.60 o 
   2   1   5      120.29      112.79     16.79 o 
   3   1   5     1493.37     1417.36     59.68 o 
   4   1   5      467.25      452.28     36.62 o 
   5   1   5      192.22      192.47     28.60 o 
   6   1   5       20.59       22.89     10.01 o 
   7   1   5     1271.28     1340.28     61.24 o 
   8   1   5       98.55      102.08     13.19 o 
  -8   2   5      103.77       84.11     11.55 o 
  -7   2   5      115.67      114.59     21.11 o 
  -6   2   5      750.43      724.86     46.84 o 
  -5   2   5       12.03        1.95     17.16 o 
  -4   2   5       15.09       24.70     15.71 o 
  -3   2   5     6112.05     6934.84    109.35 o 
  -2   2   5     4951.44     5014.36     90.22 o 
  -1   2   5    11993.31    12317.49    138.87 o 
   1   2   5    11993.00    12597.09    116.40 o 
   2   2   5     4953.78     5159.05     76.52 o 
   3   2   5     6113.89     6833.13    130.34 o 
   4   2   5       14.53       35.89     14.15 o 
   5   2   5       12.02       11.36     19.01 o 
   6   2   5      751.14      746.96     38.51 o 
   7   2   5      115.78      148.28     23.36 o 
   8   2   5      103.76      104.48     11.95 o 
  -8   3   5       45.00       39.44      9.63 o 
  -7   3   5      141.74      122.91     16.52 o 
  -6   3   5       34.66      -10.05     20.53 o 
  -5   3   5      124.57      110.28     28.03 o 
  -4   3   5      955.06     1042.24     62.81 o 
  -3   3   5      158.74      155.10     22.75 o 
  -2   3   5     6611.38     5850.83     86.92 o 
  -1   3   5     1925.29     1566.85     54.25 o 
   0   3   5       77.59       69.26     12.76 o 
   1   3   5     1930.23     1547.85     36.97 o 
   2   3   5     6606.88     5946.46     80.13 o 
   3   3   5      158.91      150.95     21.72 o 
   4   3   5      955.51      999.28     53.35 o 
   5   3   5      124.69      113.40     27.03 o 
   6   3   5       34.45       38.96     11.27 o 
   7   3   5      141.30      135.21     21.99 o 
   8   3   5       45.14       43.26     10.08 o 
  -8   4   5       56.05       64.95     12.76 o 
  -7   4   5       24.01       26.64     15.59 o 
  -6   4   5     1262.35     1281.69     69.69 o 
  -5   4   5      135.52      128.45     36.15 o 
  -4   4   5      685.71      748.54     52.85 o 
  -3   4   5      559.50      590.17     39.58 o 
  -2   4   5       28.10       37.70      9.14 o 
  -1   4   5     8835.29     9347.96    110.53 o 
   0   4   5       24.05       15.49      7.29 o 
   1   4   5     8834.79     9483.04     79.16 o 
   2   4   5       27.92       40.94      8.61 o 
   3   4   5      559.85      619.45     34.69 o 
   4   4   5      685.12      738.88     47.84 o 
   5   4   5      135.56      171.91     32.29 o 
   6   4   5     1262.82     1329.31     39.49 o 
   7   4   5       24.20       22.61     13.65 o 
   8   4   5       56.19       54.10      9.81 o 
  -8   5   5       14.21        7.35      8.73 o 
  -7   5   5       28.20       16.84     12.35 o 
  -6   5   5        9.49       16.84     15.67 o 
  -5   5   5      266.88      243.00     47.12 o 
  -4   5   5      131.08      122.32     31.71 o 
  -3   5   5     1895.70     1811.59     89.24 o 
  -2   5   5     2915.34     2779.90     48.50 o 
  -1   5   5      426.39      394.66     17.46 o 
   0   5   5      241.14      214.85     17.28 o 
   1   5   5      424.42      406.66     21.03 o 
   2   5   5     2911.49     2894.05     55.33 o 
   3   5   5     1894.89     1849.27     55.41 o 
   4   5   5      131.93      106.40     18.40 o 
   5   5   5      266.10      237.90     20.05 o 
   6   5   5        9.39        8.33      9.11 o 
   7   5   5       27.88       19.41      9.48 o 
   8   5   5       14.09       15.99     10.11 o 
  -8   6   5        1.72       12.39      6.89 o 
  -7   6   5        7.21       23.32     13.59 o 
  -6   6   5      263.27      301.51     30.20 o 
  -5   6   5      100.39       83.13     12.21 o 
  -4   6   5       17.30        7.96     14.71 o 
  -3   6   5      924.67      979.43     46.82 o 
  -2   6   5     1748.63     1770.51     47.15 o 
  -1   6   5      349.50      378.18     19.43 o 
   0   6   5       74.56       68.90     11.45 o 
   1   6   5      349.77      407.89     22.51 o 
   2   6   5     1748.66     1831.85     46.59 o 
   3   6   5      925.35     1017.27     42.76 o 
   4   6   5       17.36       37.15     13.05 o 
   5   6   5      100.39      108.80     16.57 o 
   6   6   5      263.33      333.68     26.39 o 
   7   6   5        7.08       16.21     17.46 o 
   8   6   5        1.71        1.71     10.77 o 
  -7   7   5        1.67       13.55      9.49 o 
  -6   7   5       11.06       39.03     23.69 o 
  -5   7   5       98.95       76.57     13.31 o 
  -4   7   5      927.93      910.56     80.24 o 
  -3   7   5      189.08      199.91     31.05 o 
  -2   7   5     2342.73     2192.55     65.35 o 
  -1   7   5      530.05      437.97     33.28 o 
   0   7   5     1953.50     1773.86     51.44 o 
   1   7   5      530.21      434.74     25.54 o 
   2   7   5     2339.55     2287.42     68.99 o 
   3   7   5      190.01      167.04     20.55 o 
   4   7   5      923.88      912.34     55.37 o 
   5   7   5       99.15       96.20     16.11 o 
   6   7   5       11.08       23.04     12.69 o 
   7   7   5        1.67        8.69     13.65 o 
   8   7   5       10.37       19.12      7.20 o 
  -7   8   5        9.32       10.97     11.04 o 
  -6   8   5       15.81       14.96     12.64 o 
  -5   8   5       34.71       13.67     10.64 o 
  -4   8   5     1259.78     1310.97     97.00 o 
  -3   8   5      165.55      148.63     25.89 o 
  -2   8   5      342.72      332.25     32.87 o 
  -1   8   5      190.98      222.27     26.51 o 
   0   8   5       89.43       76.63     16.84 o 
   1   8   5      190.74      226.46     20.22 o 
   2   8   5      342.71      351.85     26.94 o 
   3   8   5      165.51      153.22     26.09 o 
   4   8   5     1260.83     1348.02     68.25 o 
   5   8   5       34.52       31.81     11.35 o 
   6   8   5       15.78       19.34     10.00 o 
   7   8   5        9.21        2.98     12.25 o 
  -7   9   5       91.79       94.61     12.94 o 
  -6   9   5       86.61       96.77     17.17 o 
  -5   9   5      535.68      558.01     38.95 o 
  -4   9   5       56.19       53.49     13.33 o 
  -3   9   5      773.49      757.58     57.16 o 
  -2   9   5      204.54      144.71     32.31 o 
  -1   9   5       17.33       20.21     12.80 o 
   0   9   5     3405.38     3470.73    102.92 o 
   1   9   5       17.36       28.45     12.61 o 
   2   9   5      205.23      169.81     20.98 o 
   3   9   5      773.90      783.63     57.66 o 
   4   9   5       55.97       72.44      9.69 o 
   5   9   5      536.07      608.17     33.10 o 
   6   9   5       86.71       85.44     15.58 o 
   7   9   5       91.45       95.63     16.68 o 
  -7  10   5       13.87       30.36     11.71 o 
  -6  10   5       12.91       23.74     12.25 o 
  -5  10   5      140.00      170.42     44.27 o 
  -4  10   5     1824.11     1867.01     57.06 o 
  -3  10   5      160.61      141.05     36.52 o 
  -2  10   5      984.33     1059.30     81.88 o 
  -1  10   5       60.38       62.67     18.95 o 
   0  10   5      119.57      135.59     22.92 o 
   1  10   5       60.69       66.80     19.86 o 
   2  10   5      984.63     1003.28     49.22 o 
   3  10   5      160.67      143.39     28.18 o 
   4  10   5     1824.49     2029.28     42.05 o 
   5  10   5      140.14      143.43     15.42 o 
   6  10   5       12.91       12.56     11.16 o 
   7  10   5       13.92        7.26      9.58 o 
  -7  11   5        0.23        0.40     31.80 o 
  -6  11   5      112.18      152.08     20.30 o 
  -5  11   5      112.39      117.35     21.16 o 
  -4  11   5        2.61       -5.70     13.29 o 
  -3  11   5      340.51      275.74     24.43 o 
  -2  11   5      250.56      240.75     45.79 o 
  -1  11   5      487.89      462.48     45.01 o 
   0  11   5      197.79      191.06     29.68 o 
   1  11   5      487.89      487.07     46.50 o 
   2  11   5      250.50      211.13     31.32 o 
   3  11   5      341.25      343.07     22.99 o 
   4  11   5        2.68       12.35      9.83 o 
   5  11   5      111.95      115.98     15.86 o 
   6  11   5      112.45      130.27     15.25 o 
   7  11   5        0.22        6.24     12.47 o 
  -6  12   5       28.70       28.82     11.14 o 
  -5  12   5      380.62      422.55     33.26 o 
  -4  12   5       12.22       21.96     13.64 o 
  -3  12   5     2503.90     2692.35     57.94 o 
  -2  12   5      585.43      636.24     43.70 o 
  -1  12   5      982.25     1089.04     70.92 o 
   0  12   5        5.92       15.29     16.01 o 
   1  12   5      981.96      987.40     68.07 o 
   2  12   5      585.52      520.88     26.79 o 
   3  12   5     2503.37     2790.92     56.82 o 
   4  12   5       12.11        5.87     11.81 o 
   5  12   5      380.45      419.47     28.96 o 
   6  12   5       28.74       40.46     13.11 o 
  -6  13   5       47.90       50.58     11.89 o 
  -5  13   5      351.13      350.25     29.96 o 
  -4  13   5      253.25      270.61     25.72 o 
  -3  13   5      775.82      724.40     40.24 o 
  -2  13   5      447.14      432.91     38.82 o 
  -1  13   5       38.12       16.66     13.17 o 
   0  13   5      378.39      356.99     27.54 o 
   1  13   5       38.01       28.12     11.80 o 
   2  13   5      447.06      408.77     33.12 o 
   3  13   5      775.31      749.75     40.35 o 
   4  13   5      252.41      270.43     26.40 o 
   5  13   5      352.12      389.78     26.79 o 
   6  13   5       47.78       81.52     15.87 o 
  -6  14   5       15.56       28.42      7.53 o 
  -5  14   5      327.65      358.01     42.40 o 
  -4  14   5       16.11       25.85     14.37 o 
  -3  14   5       62.67       40.90     13.93 o 
  -2  14   5      786.32      777.10     66.72 o 
  -1  14   5       21.15        5.54     13.85 o 
   0  14   5        0.01        5.52     10.39 o 
   1  14   5       20.96       23.42     12.36 o 
   2  14   5      786.64      852.63     53.34 o 
   3  14   5       62.64       94.78     28.68 o 
   4  14   5       16.20       31.94     13.19 o 
   5  14   5      327.28      387.24     24.48 o 
   6  14   5       15.89       16.21     13.72 o 
  -5  15   5      189.70      194.10     20.22 o 
  -4  15   5        6.11        9.47     11.74 o 
  -3  15   5      209.08      224.81     23.17 o 
  -2  15   5      114.28      116.64     22.47 o 
  -1  15   5      343.67      268.12     42.40 o 
   0  15   5        1.79       -7.33     17.46 o 
   1  15   5      343.13      325.48     49.88 o 
   2  15   5      114.50      119.72     34.92 o 
   3  15   5      209.95      205.13     21.05 o 
   4  15   5        6.19       -1.74     10.75 o 
   5  15   5      189.28      176.10     15.30 o 
  -5  16   5       28.34       25.79      8.34 o 
  -4  16   5        1.23        0.49     10.11 o 
  -3  16   5       31.49       27.69     12.31 o 
  -2  16   5      153.17      148.57     22.37 o 
  -1  16   5      583.68      658.60     41.42 o 
   0  16   5        0.30       -3.74     18.71 o 
   1  16   5      583.66      711.40     83.55 o 
   3  16   5       31.50       37.65     15.87 o 
   4  16   5        1.22       -7.29      8.16 o 
   5  16   5       28.36       25.83      8.98 o 
  -4  17   5       11.82        8.34      8.34 o 
  -3  17   5       10.29        6.68      9.58 o 
  -2  17   5      621.42      668.64     28.20 o 
  -1  17   5        5.65       29.93     19.95 o 
   1  17   5        5.72       18.71     22.45 o 
   3  17   5       10.20       -8.81      8.81 o 
   4  17   5       11.83        5.17      8.98 o 
  -3  18   5       16.84       16.10      6.51 o 
  -2  18   5      189.80      148.21     28.06 o 
   0  18   5       25.38       34.92     23.69 o 
   2  18   5      189.93      191.52     20.71 o 
   3  18   5       17.00       12.47     12.47 o 
  -2  19   5       48.16        6.24     17.46 o 
   0  19   5       20.23       -1.25     17.46 o 
   1  19   5      110.90       83.15     14.37 o 
   2  19   5       48.02       28.99     30.55 o 
   1   0   6       35.68       41.63     10.03 o 
   2   0   6     2242.02     2306.50     86.59 o 
   3   0   6      127.54      125.23     20.42 o 
   4   0   6      711.99      800.60     46.64 o 
   5   0   6       72.48       64.77     18.26 o 
   6   0   6      227.49      226.38     23.51 o 
   7   0   6       33.00       22.53     14.03 o 
   8   0   6        8.43       12.44      7.16 o 
  -8   1   6      194.98      173.94     15.46 o 
  -7   1   6     1207.94     1270.57    115.98 o 
  -6   1   6      168.15      149.28     23.80 o 
  -5   1   6      535.97      589.60     55.08 o 
  -4   1   6      366.40      365.71     39.39 o 
  -3   1   6     2339.40     2217.60     64.35 o 
  -2   1   6      889.91      746.63     29.73 o 
  -1   1   6    17247.59    14855.58    152.02 o 
   1   1   6    17259.50    14612.64    132.75 o 
   2   1   6      887.95      717.54     36.71 o 
   3   1   6     2336.53     2231.99     75.55 o 
   4   1   6      366.09      355.04     32.68 o 
   5   1   6      536.18      521.43     51.75 o 
   6   1   6      167.34      164.74     18.78 o 
   7   1   6     1207.47     1198.79     59.06 o 
   8   1   6      194.96      205.43     15.03 o 
  -8   2   6       61.58       57.28     10.03 o 
  -7   2   6       14.24        7.60     19.33 o 
  -6   2   6       39.13       17.39     17.08 o 
  -5   2   6      274.88      304.09     40.23 o 
  -4   2   6      152.31      153.17     26.41 o 
  -3   2   6      484.72      579.72     32.68 o 
  -2   2   6      166.72      163.24     14.59 o 
  -1   2   6      602.20      634.34     34.92 o 
   0   2   6      177.94      140.92     23.69 o 
   1   2   6      600.98      619.96     28.14 o 
   2   2   6      166.58      168.54     15.85 o 
   3   2   6      483.99      589.23     40.20 o 
   4   2   6      152.79      173.93     24.02 o 
   5   2   6      275.50      323.05     41.06 o 
   6   2   6       39.44       33.65     11.56 o 
   7   2   6       14.49       16.14     15.26 o 
   8   2   6       61.51       53.33     10.93 o 
  -8   3   6       41.13       35.64      8.86 o 
  -7   3   6      447.05      440.49     36.40 o 
  -6   3   6      386.09      359.14     39.58 o 
  -5   3   6      223.95      191.09     33.65 o 
  -4   3   6      602.30      572.26     48.09 o 
  -3   3   6        8.46        1.94     11.97 o 
  -2   3   6     8452.18     7752.33    109.29 o 
  -1   3   6     2602.23     2052.17     62.53 o 
   0   3   6      781.04      587.00     25.77 o 
   1   3   6     2598.49     1983.15     45.90 o 
   2   3   6     8450.66     7737.35     88.21 o 
   3   3   6        8.31        9.10     10.98 o 
   4   3   6      602.68      614.68     42.91 o 
   5   3   6      223.86      259.06     49.54 o 
   6   3   6      386.95      380.74     23.90 o 
   7   3   6      447.86      479.36     62.98 o 
   8   3   6       41.18       48.75     10.23 o 
  -8   4   6        5.97       11.17     10.60 o 
  -7   4   6       14.42        4.85     11.69 o 
  -6   4   6      258.60      272.55     35.75 o 
  -5   4   6      303.97      327.46     53.21 o 
  -4   4   6      682.64      764.48     68.78 o 
  -3   4   6      549.46      707.80     43.31 o 
  -2   4   6      228.80      208.17     17.22 o 
  -1   4   6     8645.25     9224.13    122.96 o 
   0   4   6     2112.86     2106.55     42.90 o 
   1   4   6     8647.35     9527.35     81.22 o 
   2   4   6      228.27      214.77     15.61 o 
   3   4   6      549.31      727.46     38.93 o 
   4   4   6      682.96      780.35     49.82 o 
   5   4   6      303.68      287.21     40.37 o 
   6   4   6      258.37      254.09     17.10 o 
   7   4   6       14.49        8.00      9.77 o 
   8   4   6        5.96       -0.36      7.66 o 
  -8   5   6       36.94       30.29     10.47 o 
  -7   5   6        6.90        5.98     12.76 o 
  -6   5   6       26.16       24.94     29.93 o 
  -5   5   6      133.94      134.56     48.01 o 
  -4   5   6       57.60       47.61     21.45 o 
  -3   5   6      883.93      868.30     63.01 o 
  -2   5   6     5033.93     4848.14     65.69 o 
  -1   5   6     1312.09     1165.29     36.47 o 
   0   5   6      322.67      251.97     19.55 o 
   1   5   6     1309.08     1207.15     35.51 o 
   2   5   6     5035.57     5194.58     75.22 o 
   3   5   6      885.34      890.24     38.97 o 
   4   5   6       57.82       74.88     16.81 o 
   5   5   6      133.87      116.67     17.74 o 
   6   5   6       26.40       35.00     11.49 o 
   7   5   6        6.91       10.23      9.61 o 
   8   5   6       36.98       39.33     12.25 o 
  -8   6   6      146.48       83.23     11.46 o 
  -7   6   6       24.37       27.84     23.69 o 
  -6   6   6      268.03      329.23     51.13 o 
  -5   6   6      493.82      511.56     39.70 o 
  -4   6   6        3.06       -5.84     18.46 o 
  -3   6   6       13.18       13.74     13.16 o 
  -2   6   6     6197.56     6935.52    110.60 o 
  -1   6   6      775.51      806.01     29.09 o 
   0   6   6       16.01        8.14      8.01 o 
   1   6   6      776.11      826.74     31.83 o 
   2   6   6     6197.81     7355.22     96.49 o 
   3   6   6       13.74       11.95      9.43 o 
   4   6   6        3.06        4.23     11.08 o 
   5   6   6      493.63      589.17     31.64 o 
   6   6   6      268.08      289.83     20.82 o 
   7   6   6       24.40       39.02     13.53 o 
   8   6   6      146.51      144.10     16.68 o 
  -7   7   6       41.11       40.43     15.22 o 
  -6   7   6      159.03      122.81     19.48 o 
  -5   7   6      174.83      163.26     19.70 o 
  -4   7   6      329.85      275.94     46.51 o 
  -3   7   6     1753.69     1635.65     78.50 o 
  -2   7   6     2645.63     2604.08     72.01 o 
  -1   7   6       92.78       70.54     16.14 o 
   0   7   6     1559.43     1386.80     33.55 o 
   1   7   6       93.51       75.55     12.67 o 
   2   7   6     2647.80     2671.62     67.21 o 
   3   7   6     1753.01     1685.65     58.26 o 
   4   7   6      331.98      319.00     33.86 o 
   5   7   6      174.80      180.79     20.08 o 
   6   7   6      159.11      163.55     19.91 o 
   7   7   6       41.12       50.51     16.75 o 
   8   7   6       18.00       12.33     12.47 o 
  -7   8   6       48.49       86.05     29.93 o 
  -6   8   6      451.24      467.58     29.01 o 
  -5   8   6       78.22       74.22     15.03 o 
  -4   8   6      739.44      776.70     75.30 o 
  -3   8   6     1208.08     1163.48     68.75 o 
  -2   8   6       24.11       18.03     12.89 o 
  -1   8   6       54.12       63.90     17.72 o 
   0   8   6      661.13      714.15     43.63 o 
   1   8   6       53.54       50.89     12.16 o 
   2   8   6       24.17       18.93     11.66 o 
   3   8   6     1207.97     1229.27     59.06 o 
   4   8   6      738.81      784.37     52.99 o 
   5   8   6       78.21       73.45     14.44 o 
   6   8   6      451.27      502.36     27.58 o 
   7   8   6       48.47       39.52     13.78 o 
  -7   9   6      168.30      130.94     29.93 o 
  -6   9   6      170.81      166.19     19.72 o 
  -5   9   6       67.25       78.88     17.64 o 
  -4   9   6      677.56      647.16     32.06 o 
  -3   9   6      129.49       91.00     31.84 o 
  -2   9   6       53.56       50.09     24.24 o 
  -1   9   6      335.14      318.11     33.77 o 
   0   9   6      248.36      215.19     27.76 o 
   1   9   6      333.62      350.09     30.42 o 
   2   9   6       53.44       46.64     12.74 o 
   3   9   6      129.20      120.12     25.66 o 
   4   9   6      678.49      713.99     26.69 o 
   5   9   6       66.59       82.41     15.08 o 
   6   9   6      170.64      156.72     17.05 o 
   7   9   6      169.13      172.15     21.16 o 
  -7  10   6        8.89       27.44     22.45 o 
  -6  10   6        0.69       -4.17     11.06 o 
  -5  10   6       13.88       18.22     12.25 o 
  -4  10   6     2436.75     2581.65     87.24 o 
  -3  10   6     1379.49     1452.79    104.76 o 
  -2  10   6     1123.58     1277.70     90.23 o 
  -1  10   6      308.05      314.88     35.34 o 
   0  10   6        5.67       14.12     14.95 o 
   1  10   6      308.15      276.66     33.75 o 
   2  10   6     1123.58     1273.73     55.55 o 
   3  10   6     1379.76     1492.58     81.23 o 
   4  10   6     2437.43     2734.38     52.66 o 
   5  10   6       13.93        7.33      9.59 o 
   6  10   6        0.69       10.23     12.42 o 
   7  10   6        8.87        9.22     10.60 o 
  -7  11   6        3.52       -1.25     28.06 o 
  -6  11   6      153.82      155.09     20.18 o 
  -5  11   6       66.31       53.37     16.78 o 
  -4  11   6      255.39      236.52     23.15 o 
  -3  11   6      520.00      524.68     33.32 o 
  -2  11   6      245.26      218.17     42.42 o 
  -1  11   6      658.21      683.94     54.74 o 
   0  11   6     1109.40     1129.60     67.89 o 
   1  11   6      658.01      638.53     52.31 o 
   2  11   6      245.03      245.56     35.08 o 
   3  11   6      519.74      554.47     37.49 o 
   4  11   6      254.65      261.68     17.33 o 
   5  11   6       65.57       70.69     13.69 o 
   6  11   6      153.63      188.77     17.68 o 
   7  11   6        3.48        3.74     12.47 o 
  -6  12   6       29.05       34.46     11.88 o 
  -5  12   6       39.49       52.99     21.20 o 
  -4  12   6       16.85       34.13     14.02 o 
  -3  12   6     3422.80     3450.22     65.54 o 
  -2  12   6      162.69      197.25     28.54 o 
  -1  12   6       29.53       28.67     20.29 o 
   0  12   6     1051.14     1023.41     68.61 o 
   1  12   6       29.63       26.33     15.18 o 
   2  12   6      162.75      156.08     27.97 o 
   3  12   6     3423.20     3452.08     83.99 o 
   4  12   6       16.80       11.74     13.10 o 
   5  12   6       39.35       71.22     13.09 o 
   6  12   6       28.90       37.99     10.04 o 
  -6  13   6      263.19      290.01     18.96 o 
  -5  13   6       19.86       11.05     11.97 o 
  -4  13   6      446.11      455.92     32.12 o 
  -3  13   6       13.27       29.26     14.37 o 
  -2  13   6      684.03      607.99     36.76 o 
  -1  13   6      194.58      179.73     25.74 o 
   0  13   6      102.16       88.18     15.21 o 
   1  13   6      195.09      180.21     21.07 o 
   2  13   6      683.69      631.64     28.85 o 
   3  13   6       13.15       24.21     17.18 o 
   4  13   6      447.63      462.97     32.01 o 
   5  13   6       19.84       33.69     12.80 o 
   6  13   6      263.22      357.91     34.92 o 
  -6  14   6       84.78      103.05     10.82 o 
  -5  14   6       58.19       65.42     16.15 o 
  -4  14   6       14.06       23.69     14.96 o 
  -3  14   6       29.67       19.06     19.32 o 
  -2  14   6     1747.81     1877.83     72.75 o 
  -1  14   6      137.91      150.31     20.99 o 
   0  14   6        0.01        8.88     11.04 o 
   1  14   6      137.77      140.66     22.97 o 
   2  14   6     1748.43     1909.53     93.11 o 
   3  14   6       29.25       23.69     23.69 o 
   4  14   6       14.07       22.16     12.80 o 
   5  14   6       58.23       70.46     14.55 o 
   6  14   6       84.72      115.98     21.20 o 
  -5  15   6      225.60      242.91     21.83 o 
  -4  15   6       14.11       12.35     12.02 o 
  -3  15   6      216.65      230.64     23.35 o 
  -2  15   6      594.94      572.78     34.30 o 
  -1  15   6      318.76      325.99     94.78 o 
   0  15   6       15.56       12.78     21.20 o 
   1  15   6      319.65      248.06     40.24 o 
   2  15   6      593.19      608.57     64.85 o 
   3  15   6      216.58      215.74     39.91 o 
   4  15   6       13.98       14.47     10.98 o 
   5  15   6      225.85      232.40     18.00 o 
  -5  16   6       51.11       66.33     11.36 o 
  -4  16   6       78.51       79.87     14.14 o 
  -3  16   6        0.84        2.81     11.10 o 
  -2  16   6       53.84       60.48     16.75 o 
  -1  16   6        5.46        6.53     12.10 o 
   0  16   6        5.26      -14.55     15.22 o 
   1  16   6        5.50        6.24     14.30 o 
   3  16   6        0.88      -15.26     15.26 o 
   4  16   6       78.52       89.05     12.36 o 
   5  16   6       51.05       80.12     12.35 o 
  -4  17   6       84.60       81.65     13.14 o 
  -3  17   6        1.93        3.81      9.22 o 
  -2  17   6      501.83      514.17     24.94 o 
  -1  17   6       92.80       67.34     22.45 o 
   1  17   6       92.61       74.82     27.44 o 
   2  17   6      501.30      507.56     51.13 o 
   3  17   6        1.95       18.04     10.25 o 
   4  17   6       84.54      107.88     15.26 o 
  -3  18   6       61.01       54.48      8.64 o 
  -2  18   6      202.53      145.65     39.91 o 
  -1  18   6      104.91      122.21     23.69 o 
   0  18   6        7.48       46.14     22.45 o 
   3  18   6       60.87       62.35     17.46 o 
  -2  19   6       38.54       12.47     18.71 o 
  -1  19   6      131.97      134.94     59.24 o 
   0  19   6       43.08       14.96     17.46 o 
   1  19   6      131.23      159.31     17.18 o 
   2  19   6       38.62       19.81     29.93 o 
   1   0   7      823.23      747.19     37.00 o 
   2   0   7     3350.36     3650.58     83.82 o 
   3   0   7      106.18      124.14     20.36 o 
   4   0   7     2773.84     3357.62     94.86 o 
   5   0   7       41.82       45.32     17.64 o 
   6   0   7        6.73        3.82     10.07 o 
   7   0   7        5.35       32.56     15.58 o 
   8   0   7       62.19       89.52     10.57 o 
  -8   1   7      161.64      176.02     15.28 o 
  -7   1   7      193.96      225.13     27.77 o 
  -6   1   7      384.70      344.82     27.59 o 
  -5   1   7      450.87      448.73     49.33 o 
  -4   1   7       90.39       74.66     21.26 o 
  -3   1   7     1508.37     1379.99     59.50 o 
  -2   1   7     1891.20     1699.24     45.18 o 
  -1   1   7    12196.67    10333.18    105.57 o 
   0   1   7     1190.41      988.92     56.12 o 
   1   1   7    12193.74    10403.34    109.18 o 
   2   1   7     1894.26     1686.46     47.36 o 
   3   1   7     1513.55     1321.00     59.98 o 
   4   1   7       90.53       72.24     18.25 o 
   5   1   7      450.12      493.08     51.50 o 
   6   1   7      385.73      364.04     30.29 o 
   7   1   7      193.76      219.76     36.16 o 
   8   1   7      161.80      147.85     12.73 o 
  -8   2   7      252.99      248.55     43.65 o 
  -7   2   7       28.42       30.84     16.30 o 
  -6   2   7      330.15      257.19     29.34 o 
  -5   2   7        6.01        9.69     15.52 o 
  -4   2   7       19.75        7.46     13.34 o 
  -3   2   7      359.39      353.56     26.51 o 
  -2   2   7        2.46        8.92      8.19 o 
  -1   2   7     4047.61     4223.81     86.12 o 
   0   2   7     5305.60     6017.68    105.38 o 
   1   2   7     4048.12     4185.21     74.06 o 
   2   2   7        2.54        0.54      7.90 o 
   3   2   7      359.75      337.98     32.34 o 
   4   2   7       19.96       16.57     14.30 o 
   5   2   7        5.90       20.27     19.29 o 
   6   2   7      330.00      317.73     24.42 o 
   7   2   7       28.33       21.73     15.41 o 
   8   2   7      252.95      267.29     18.79 o 
  -8   3   7       65.58       65.80     10.75 o 
  -7   3   7      960.41      873.04     97.89 o 
  -6   3   7     1052.79     1073.35     62.80 o 
  -5   3   7      504.28      481.50     49.33 o 
  -4   3   7      598.30      547.87     46.33 o 
  -3   3   7      849.47      803.60     46.88 o 
  -2   3   7     5386.54     5178.66     83.22 o 
  -1   3   7     1789.54     1476.51     37.38 o 
   0   3   7       20.79        9.49      7.98 o 
   1   3   7     1791.37     1434.40     38.03 o 
   2   3   7     5391.98     5140.91     72.81 o 
   3   3   7      850.14      829.48     49.89 o 
   4   3   7      597.07      573.84     51.09 o 
   5   3   7      504.08      496.81     50.71 o 
   6   3   7     1052.05     1009.40     34.42 o 
   7   3   7      958.39     1043.49    101.01 o 
   8   3   7       65.53       50.98     10.36 o 
  -8   4   7      164.75      150.38     17.18 o 
  -7   4   7      179.59      165.21     33.67 o 
  -6   4   7       51.15      214.50     46.14 o 
  -5   4   7       94.43       52.73     23.94 o 
  -4   4   7      448.23      546.98     60.36 o 
  -3   4   7     1195.28     1429.90     78.89 o 
  -2   4   7      837.99      945.01     33.77 o 
  -1   4   7     2145.46     2067.23     54.55 o 
   0   4   7        0.35        2.62      7.13 o 
   1   4   7     2145.31     2112.46     45.86 o 
   2   4   7      837.38      935.56     33.68 o 
   3   4   7     1194.63     1360.04     52.11 o 
   4   4   7      448.09      541.31     42.40 o 
   5   4   7       93.78       94.50     25.10 o 
   6   4   7       51.04       46.31     13.46 o 
   7   4   7      179.93      171.79     20.94 o 
   8   4   7      164.86      152.80     18.06 o 
  -8   5   7        2.35       -8.73      8.73 o 
  -7   5   7       12.19        6.42     11.42 o 
  -6   5   7      319.36      296.80     48.64 o 
  -5   5   7      126.39      107.51     17.82 o 
  -4   5   7       81.03       59.36     26.28 o 
  -3   5   7      341.48      326.27     40.75 o 
  -2   5   7      671.03      583.53     24.46 o 
  -1   5   7     1069.38      943.51     34.15 o 
   0   5   7      592.91      502.22     27.72 o 
   1   5   7     1070.67      963.50     32.30 o 
   2   5   7      670.32      605.20     29.71 o 
   3   5   7      339.76      322.73     24.44 o 
   4   5   7       81.06       58.48     17.85 o 
   5   5   7      127.01      112.56     14.12 o 
   6   5   7      318.71      336.46     23.49 o 
   7   5   7       12.11       21.36      9.84 o 
   8   5   7        2.43        1.48      9.23 o 
  -8   6   7        4.87        6.24     11.22 o 
  -7   6   7        1.26        9.15     11.15 o 
  -6   6   7      480.84      467.75     38.53 o 
  -5   6   7      428.19      367.06     35.04 o 
  -4   6   7       17.70       18.54     20.22 o 
  -3   6   7     1646.21     1690.25     73.81 o 
  -2   6   7     4623.54     5064.73     77.38 o 
  -1   6   7      134.01      122.29     10.97 o 
   0   6   7     1623.28     1719.66     35.90 o 
   1   6   7      134.08      133.82     14.42 o 
   2   6   7     4622.75     5229.78     89.16 o 
   3   6   7     1646.34     1818.69     58.20 o 
   4   6   7       17.69       18.41     11.06 o 
   5   6   7      428.34      428.05     21.77 o 
   6   6   7      480.79      494.38     26.75 o 
   7   6   7        1.25        6.97      8.08 o 
   8   6   7        4.92       -3.38     19.95 o 
  -7   7   7       23.17       52.10     37.41 o 
  -6   7   7       10.08       34.01     12.77 o 
  -5   7   7      206.00      216.44     30.22 o 
  -4   7   7      124.30      115.15     31.16 o 
  -3   7   7     1408.20     1428.78     74.34 o 
  -2   7   7      118.95      122.62     18.10 o 
  -1   7   7      149.78      154.18     21.11 o 
   0   7   7      951.76      820.32     26.86 o 
   1   7   7      149.51      144.72     16.07 o 
   2   7   7      118.66      123.64     18.95 o 
   3   7   7     1409.47     1451.43     55.03 o 
   4   7   7      124.31      123.63     20.27 o 
   5   7   7      206.19      216.54     19.99 o 
   6   7   7       10.05       38.53     11.37 o 
   7   7   7       23.21       22.21     16.84 o 
   8   7   7       11.33        7.48      7.94 o 
  -7   8   7       73.94       97.27     31.18 o 
  -6   8   7       27.66       17.86     14.34 o 
  -5   8   7      222.75      215.49     21.41 o 
  -4   8   7       32.95       28.33     22.37 o 
  -3   8   7      537.63      547.94     48.08 o 
  -2   8   7       69.45       75.36     18.20 o 
  -1   8   7     5791.58     6656.05    138.08 o 
   0   8   7        0.12        5.72     11.17 o 
   1   8   7     5791.95     6715.53    105.13 o 
   2   8   7       69.53       84.14     17.11 o 
   3   8   7      537.03      576.92     41.36 o 
   4   8   7       32.28       25.05     14.01 o 
   5   8   7      222.88      235.80     21.01 o 
   6   8   7       27.64       36.45     11.88 o 
   7   8   7       73.67       80.87     16.48 o 
  -7   9   7       49.49       46.14     24.94 o 
  -6   9   7      136.01      120.09     18.90 o 
  -5   9   7       79.12       54.16     15.26 o 
  -4   9   7      354.87      348.93     24.35 o 
  -3   9   7      282.36      246.16     44.74 o 
  -2   9   7       27.53       38.02     20.53 o 
  -1   9   7      609.02      618.62     46.36 o 
   0   9   7      227.26      255.36     30.03 o 
   1   9   7      610.19      614.53     46.40 o 
   2   9   7       27.42       30.77     15.09 o 
   3   9   7      284.07      256.28     34.48 o 
   4   9   7      354.49      371.17     21.15 o 
   5   9   7       78.21       66.65     14.84 o 
   6   9   7      136.26      121.97     15.25 o 
   7   9   7       49.15       44.89     14.11 o 
  -7  10   7        6.74       14.60     14.34 o 
  -6  10   7       54.19       50.01     12.51 o 
  -5  10   7      175.34      157.70     22.37 o 
  -4  10   7     1628.52     1849.27     55.90 o 
  -3  10   7       12.62       11.61     36.79 o 
  -2  10   7        7.47       28.51     25.16 o 
  -1  10   7        8.76       -8.40     15.81 o 
   0  10   7      175.21      188.55     28.78 o 
   1  10   7        8.77       17.21     15.83 o 
   2  10   7        7.50       39.32     14.66 o 
   3  10   7       12.66       22.31     17.48 o 
   4  10   7     1628.41     1835.59     47.00 o 
   5  10   7      175.27      172.81     19.19 o 
   6  10   7       54.08       53.29     15.30 o 
   7  10   7        6.66       14.96      9.70 o 
  -7  11   7        7.32       36.16     19.95 o 
  -6  11   7      148.87      164.35     24.75 o 
  -5  11   7      739.80      725.91     43.15 o 
  -4  11   7      269.93      271.32     24.37 o 
  -3  11   7      216.16      183.29     19.28 o 
  -2  11   7       81.27       42.86     24.84 o 
  -1  11   7      453.75      422.91     44.21 o 
   0  11   7     1254.42     1263.70     72.41 o 
   1  11   7      454.39      425.84     43.55 o 
   2  11   7       81.70       74.76     26.88 o 
   3  11   7      216.10      218.62     21.20 o 
   4  11   7      269.87      282.09     18.58 o 
   5  11   7      742.41      754.04     34.25 o 
   6  11   7      148.93      173.68     16.74 o 
   7  11   7        7.16        6.24     11.22 o 
  -6  12   7       55.39       64.26     11.16 o 
  -5  12   7       47.43       43.43     15.26 o 
  -4  12   7       70.09       75.13     17.46 o 
  -3  12   7      501.85      523.97     30.61 o 
  -2  12   7      376.04      434.10     26.22 o 
  -1  12   7      447.13      428.94     45.83 o 
   0  12   7       45.12       19.06     18.01 o 
   1  12   7      447.26      406.50     43.91 o 
   2  12   7      375.85      381.54     29.01 o 
   3  12   7      502.13      585.04     35.32 o 
   4  12   7       70.63       74.00     17.38 o 
   5  12   7       47.27       51.76     12.14 o 
   6  12   7       55.37       64.59     12.23 o 
  -6  13   7      358.06      356.95     20.32 o 
  -5  13   7       87.41       63.27     16.14 o 
  -4  13   7      215.62      236.59     24.81 o 
  -3  13   7      239.98      222.19     24.11 o 
  -2  13   7      455.96      436.90     31.58 o 
  -1  13   7       24.20       21.20     14.16 o 
   0  13   7       91.69       90.19     15.77 o 
   1  13   7       23.93       31.12     12.06 o 
   2  13   7      454.73      427.32     29.26 o 
   3  13   7      239.14      229.83     29.96 o 
   4  13   7      215.12      231.96     24.47 o 
   5  13   7       87.23       98.24     15.78 o 
   6  13   7      358.14      397.82     72.33 o 
  -6  14   7       13.64       19.28      7.22 o 
  -5  14   7       16.13       18.01     11.00 o 
  -4  14   7      106.52       94.60     17.37 o 
  -3  14   7      168.87      179.84     22.79 o 
  -2  14   7        0.77        3.65     12.79 o 
  -1  14   7      421.44      364.18     25.56 o 
   0  14   7        1.73       -5.31     11.10 o 
   1  14   7      421.65      369.28     23.96 o 
   2  14   7        0.74       32.37     19.34 o 
   3  14   7      168.75      243.18     38.66 o 
   4  14   7      106.46       96.41     21.48 o 
   5  14   7       16.11       29.33     11.34 o 
   6  14   7       13.49       33.67     14.96 o 
  -5  15   7      104.99      123.21     16.15 o 
  -4  15   7        6.54       12.55     10.98 o 
  -3  15   7       81.04       88.00     17.78 o 
  -2  15   7      224.82      175.17     24.94 o 
  -1  15   7       39.42       15.14     14.96 o 
   0  15   7        3.54        3.02     15.67 o 
   1  15   7       39.10        4.99     21.20 o 
   2  15   7      225.46      241.93     43.65 o 
   3  15   7       80.50      110.99     31.18 o 
   4  15   7        6.61        5.17     11.17 o 
   5  15   7      104.88      103.37     10.89 o 
  -5  16   7       14.86        3.41      6.57 o 
  -4  16   7        0.20        3.74      9.70 o 
  -3  16   7       27.29       31.21     12.73 o 
  -2  16   7      252.92      245.88     28.06 o 
  -1  16   7        1.52        1.02     14.53 o 
   0  16   7        0.13        2.49     18.71 o 
   1  16   7        1.52        7.83     18.08 o 
   2  16   7      253.11      255.65     42.40 o 
   3  16   7       27.12       15.27     11.22 o 
   4  16   7        0.19        5.64      8.86 o 
  -4  17   7      264.58      279.21     42.40 o 
  -3  17   7        1.87       12.85      9.74 o 
  -2  17   7      134.64      123.96     14.16 o 
  -1  17   7       29.33       24.94     17.46 o 
   1  17   7       29.39       11.22     23.69 o 
   2  17   7      134.03      142.17     32.42 o 
   3  17   7        1.88       -2.37      9.48 o 
   4  17   7      265.16      358.41     24.24 o 
  -3  18   7       69.16       46.66      9.57 o 
  -2  18   7       10.27      -12.45     12.45 o 
  -1  18   7       79.90      106.00     23.69 o 
   0  18   7      732.52      764.26    106.00 o 
   3  18   7       69.04        8.48     72.95 o 
  -2  19   7       35.82       26.19     18.71 o 
  -1  19   7      170.18      134.92     81.06 o 
   1  19   7      170.86      167.11     23.69 o 
   2  19   7       35.87       33.67     13.72 o 
   0   0   8    45740.05    48191.61    390.33 o 
   1   0   8      277.60      277.41     25.57 o 
   2   0   8     2570.63     2613.23     58.06 o 
   3   0   8        7.18       11.63     11.66 o 
   4   0   8      615.23      607.14     41.84 o 
   5   0   8        1.29       12.47     17.16 o 
   6   0   8       93.86       95.01     16.80 o 
   7   0   8        1.24        2.81     12.25 o 
   8   0   8      257.47      274.92     16.06 o 
  -8   1   8       15.08       14.96      8.23 o 
  -7   1   8      222.52      233.77     41.15 o 
  -6   1   8      260.86      226.66     25.22 o 
  -5   1   8      382.18      358.39     43.37 o 
  -4   1   8      122.11      140.66     21.99 o 
  -3   1   8     1774.59     1690.91     66.44 o 
  -2   1   8     2712.34     2346.28     53.82 o 
  -1   1   8     3864.49     3397.50     65.08 o 
   0   1   8      803.46      678.06     34.76 o 
   1   1   8     3863.45     3305.41     82.14 o 
   2   1   8     2713.32     2315.64     58.19 o 
   3   1   8     1770.00     1682.82     68.56 o 
   4   1   8      122.01      115.40     22.32 o 
   5   1   8      382.14      364.41     43.89 o 
   6   1   8      260.47      244.75     23.44 o 
   7   1   8      222.45      209.69     27.34 o 
   8   1   8       15.14       11.74      8.58 o 
  -8   2   8       82.50       83.27     12.20 o 
  -7   2   8      155.78      136.05     22.47 o 
  -6   2   8       96.84      116.76     17.88 o 
  -5   2   8      686.54      622.40     55.69 o 
  -4   2   8        2.97        6.74     15.63 o 
  -3   2   8      378.44      401.61     35.27 o 
  -2   2   8      550.99      499.21     24.86 o 
  -1   2   8     5631.48     5944.34     72.22 o 
   0   2   8       13.87        7.28      8.32 o 
   1   2   8     5630.42     5949.23     91.59 o 
   2   2   8      547.33      524.98     22.74 o 
   3   2   8      378.67      419.75     30.99 o 
   4   2   8        3.00        3.30     12.67 o 
   5   2   8      686.25      706.67    111.61 o 
   6   2   8       96.68       79.59     14.24 o 
   7   2   8      155.90      156.13     22.93 o 
   8   2   8       82.55       80.26     11.95 o 
  -8   3   8       56.79       44.29      9.30 o 
  -7   3   8      274.22      241.32     27.68 o 
  -6   3   8      832.65      799.39     43.01 o 
  -5   3   8      163.50      148.01     41.15 o 
  -4   3   8      192.24      145.57     25.49 o 
  -3   3   8     2062.66     2088.38     75.23 o 
  -2   3   8     2125.40     1915.47     49.29 o 
  -1   3   8      125.25       99.44     11.92 o 
   0   3   8      248.43      179.97     16.66 o 
   1   3   8      125.25      101.45     12.03 o 
   2   3   8     2124.69     2004.78     46.51 o 
   3   3   8     2061.88     2097.77     79.22 o 
   4   3   8      193.32      185.15     30.02 o 
   5   3   8      165.01      179.83     29.15 o 
   6   3   8      831.81      859.69     45.17 o 
   7   3   8      274.89      255.80     28.22 o 
   8   3   8       56.60       49.94     10.08 o 
  -8   4   8      134.09      110.87     11.55 o 
  -7   4   8        0.05       -0.69     11.69 o 
  -6   4   8      121.79      149.60     25.16 o 
  -5   4   8      334.95      361.47     37.12 o 
  -4   4   8       11.55       14.07     18.27 o 
  -3   4   8      838.26      808.58     61.05 o 
  -2   4   8     1227.72     1440.23     42.64 o 
  -1   4   8     3014.93     2943.53     61.65 o 
   0   4   8       91.44       69.30     11.10 o 
   1   4   8     3014.79     3021.10     68.19 o 
   2   4   8     1227.21     1475.45     42.69 o 
   3   4   8      839.48      863.53     46.86 o 
   4   4   8       11.56       -5.84     14.36 o 
   5   4   8      334.17      375.50     23.12 o 
   6   4   8      121.62      117.17     16.64 o 
   7   4   8        0.03       -2.81     10.30 o 
   8   4   8      133.92      154.14     18.27 o 
  -8   5   8       71.61       50.01     10.58 o 
  -7   5   8        9.01       -8.50      9.35 o 
  -6   5   8      463.95      401.18     36.21 o 
  -5   5   8      260.80      220.23     29.38 o 
  -4   5   8      263.72      210.94     39.56 o 
  -3   5   8      334.16      329.18     40.45 o 
  -2   5   8     1281.81     1291.57     37.01 o 
  -1   5   8      101.11      102.10     10.44 o 
   0   5   8        4.32        5.02      6.50 o 
   1   5   8      101.67       90.02     11.86 o 
   2   5   8     1282.48     1358.46     44.15 o 
   3   5   8      335.50      344.95     28.00 o 
   4   5   8      263.53      270.78     36.98 o 
   5   5   8      260.62      263.37     18.85 o 
   6   5   8      464.17      432.48     27.71 o 
   7   5   8        9.16       -3.59      9.62 o 
   8   5   8       71.17       65.41     13.09 o 
  -8   6   8        1.96       13.72     11.22 o 
  -7   6   8      120.34      137.02     20.60 o 
  -6   6   8      387.07      404.49     24.57 o 
  -5   6   8        0.66       -9.58     10.97 o 
  -4   6   8        5.53       -9.21     19.07 o 
  -3   6   8     1874.19     2126.25    147.15 o 
  -2   6   8       80.27       88.30     13.44 o 
  -1   6   8     2182.82     2360.15     79.90 o 
   0   6   8       10.99        5.36      6.70 o 
   1   6   8     2183.39     2533.72     56.22 o 
   2   6   8       80.62      105.36     17.12 o 
   3   6   8     1873.37     2137.53     63.64 o 
   4   6   8        5.69       -1.76     15.21 o 
   5   6   8        0.66       20.91      9.39 o 
   6   6   8      387.41      416.55     24.70 o 
   7   6   8      120.48      137.79     18.42 o 
   8   6   8        1.92       11.22      7.94 o 
  -7   7   8       12.91       30.40     22.45 o 
  -6   7   8       81.36      103.61     30.55 o 
  -5   7   8      136.77      107.61     22.90 o 
  -4   7   8      330.76      316.75     69.84 o 
  -3   7   8       20.61       22.43     16.52 o 
  -2   7   8      620.34      558.64     35.84 o 
  -1   7   8      467.04      444.16     21.33 o 
   0   7   8      250.70      216.68     15.43 o 
   1   7   8      467.97      476.18     27.69 o 
   2   7   8      617.11      613.52     38.33 o 
   3   7   8       20.49       22.42     10.30 o 
   4   7   8      330.72      324.15     35.77 o 
   5   7   8      136.86      150.15     19.16 o 
   6   7   8       81.10       90.53     15.30 o 
   7   7   8       12.96        4.03      9.87 o 
  -7   8   8       17.89       29.93     22.45 o 
  -6   8   8       54.82       75.41     20.58 o 
  -5   8   8      320.50      293.60     36.87 o 
  -4   8   8      691.06      752.34     41.14 o 
  -3   8   8       54.87       71.39     21.17 o 
  -2   8   8      120.22      128.11     23.46 o 
  -1   8   8     1713.49     1844.43     74.61 o 
   0   8   8     2827.95     3091.94     77.42 o 
   1   8   8     1713.67     1887.51     44.06 o 
   2   8   8      119.93      127.30     20.31 o 
   3   8   8       54.95       56.86     15.53 o 
   4   8   8      691.33      760.29     30.35 o 
   5   8   8      320.51      356.65     22.14 o 
   6   8   8       54.89       73.25     13.89 o 
   7   8   8       17.93       11.40     13.09 o 
  -7   9   8        0.27       13.72     21.20 o 
  -6   9   8       58.95       80.26     29.93 o 
  -5   9   8      402.68      383.95     33.20 o 
  -4   9   8       38.11       20.44     15.64 o 
  -3   9   8      248.06      220.30     43.02 o 
  -2   9   8       89.06       90.80     21.21 o 
  -1   9   8      121.44       99.47     20.54 o 
   0   9   8      235.94      203.41     27.99 o 
   1   9   8      121.43      103.21     17.71 o 
   2   9   8       89.77       86.21     20.97 o 
   3   9   8      246.45      219.49     28.53 o 
   4   9   8       38.19       41.83      9.35 o 
   5   9   8      403.78      431.14     29.21 o 
   6   9   8       58.82       60.34     12.14 o 
   7   9   8        0.27        0.16     10.11 o 
  -7  10   8      157.95      226.97     32.42 o 
  -6  10   8        3.98       29.74     36.16 o 
  -5  10   8       47.48       62.26     17.04 o 
  -4  10   8        9.89       18.48     11.94 o 
  -3  10   8      575.38      564.05     44.30 o 
  -2  10   8       63.58       51.42     24.24 o 
  -1  10   8      184.99      161.80     27.11 o 
   0  10   8       30.47       32.48     13.64 o 
   1  10   8      185.09      154.23     26.75 o 
   2  10   8       63.61       46.49     15.59 o 
   3  10   8      574.60      613.20     54.02 o 
   4  10   8        9.57       12.77     10.21 o 
   5  10   8       47.31       56.70     14.26 o 
   6  10   8        3.95        1.91     11.37 o 
   7  10   8      158.25      207.92     19.83 o 
  -7  11   8       84.06       97.27     21.20 o 
  -6  11   8      112.51      107.79     20.15 o 
  -5  11   8      310.38      287.67     28.16 o 
  -4  11   8      466.16      450.02     32.26 o 
  -3  11   8      426.97      398.99     26.69 o 
  -2  11   8        2.10      -12.75     20.68 o 
  -1  11   8        1.17        5.54     16.84 o 
   0  11   8     1021.67      918.26     62.72 o 
   1  11   8        1.11        9.05     20.71 o 
   2  11   8        2.02        1.89     17.18 o 
   3  11   8      428.79      420.69     27.67 o 
   4  11   8      465.49      537.23     27.55 o 
   5  11   8      309.53      353.85     21.86 o 
   6  11   8      112.13      129.96     17.45 o 
   7  11   8       83.69      107.25     17.46 o 
  -6  12   8       64.13       45.94     11.00 o 
  -5  12   8       75.85       98.46     18.86 o 
  -4  12   8       67.60       62.34     16.45 o 
  -3  12   8       44.66       51.90     13.27 o 
  -2  12   8      473.21      496.00     32.84 o 
  -1  12   8       22.94       37.85     13.62 o 
   0  12   8        4.60        6.03     20.23 o 
   1  12   8       22.80       31.86     13.49 o 
   2  12   8      473.87      522.13     31.57 o 
   3  12   8       44.88       22.58     17.06 o 
   4  12   8       67.66       52.16     12.57 o 
   5  12   8       75.90       88.13     13.28 o 
   6  12   8       64.67       86.86     13.02 o 
  -6  13   8       91.14       94.22     11.86 o 
  -5  13   8      447.31      407.11     31.74 o 
  -4  13   8       48.48       50.69     16.06 o 
  -3  13   8       56.45       30.57     15.32 o 
  -2  13   8      294.49      261.06     22.93 o 
  -1  13   8       26.25        5.37     11.68 o 
   0  13   8      136.42      142.05     14.90 o 
   1  13   8       26.08       16.26     13.95 o 
   2  13   8      296.11      285.71     23.85 o 
   3  13   8       56.97       90.33     23.35 o 
   4  13   8       48.20       45.79     15.35 o 
   5  13   8      447.09      480.53     28.48 o 
   6  13   8       91.13      100.79     21.20 o 
  -6  14   8        1.07        4.99     13.72 o 
  -5  14   8        3.25       16.56     10.79 o 
  -4  14   8      152.76      163.73     21.02 o 
  -3  14   8       27.48       21.71     14.31 o 
  -2  14   8     1738.96     1855.37     83.55 o 
  -1  14   8      225.10      180.72     22.71 o 
   0  14   8        0.41       -7.89     11.88 o 
   1  14   8      225.06      224.20     25.33 o 
   2  14   8     1738.84     1930.73     71.49 o 
   3  14   8       27.73       31.18     22.45 o 
   4  14   8      152.68      180.67     50.51 o 
   5  14   8        3.25        9.41     12.77 o 
   6  14   8        1.07        2.49     12.47 o 
  -5  15   8        9.85        6.12     10.60 o 
  -4  15   8       18.87       28.58     12.32 o 
  -3  15   8      245.07      207.57     22.33 o 
  -2  15   8      161.97      147.87     23.36 o 
  -1  15   8       47.69       72.33     27.44 o 
   0  15   8        0.80       16.84     16.75 o 
   1  15   8       47.43       48.95     18.94 o 
   2  15   8      161.61      173.34     38.66 o 
   3  15   8      245.51      218.24     42.40 o 
   4  15   8       18.58       27.45     11.66 o 
   5  15   8        9.91        2.91      6.51 o 
  -5  16   8        3.84        1.56      7.48 o 
  -4  16   8        3.06        6.89      9.23 o 
  -3  16   8       71.96       76.79     15.31 o 
  -2  16   8       62.08       49.35     15.26 o 
  -1  16   8       11.12       11.79     14.37 o 
   0  16   8      108.09       96.02     28.68 o 
   1  16   8       11.27       26.37     14.11 o 
   2  16   8       61.92       48.64     26.19 o 
   3  16   8       71.87       82.67     14.87 o 
   4  16   8        3.09       -1.37      8.25 o 
  -4  17   8       94.13       87.91     10.75 o 
  -3  17   8       31.31       31.72      9.09 o 
  -2  17   8      140.88      111.06     19.09 o 
  -1  17   8       35.54       37.41     22.45 o 
   1  17   8       35.45       33.67     21.20 o 
   2  17   8      141.03      124.71     29.93 o 
   3  17   8       31.16       39.00     16.84 o 
   4  17   8       93.82      105.21     18.08 o 
  -3  18   8        9.02       23.28     19.95 o 
  -2  18   8       20.45       12.33     10.75 o 
   0  18   8        0.02       -5.89     10.79 o 
   3  18   8        9.14       13.72     13.72 o 
  -2  19   8       26.88       28.68     18.71 o 
  -1  19   8       67.26       46.60     31.18 o 
   1  19   8       66.67       94.78     18.71 o 
   2  19   8       26.75       51.13     14.96 o 
   1   0   9       47.02       38.78      9.97 o 
   2   0   9      149.30      134.43     15.81 o 
   3   0   9        0.42        7.10     11.62 o 
   4   0   9      175.71      176.61     24.50 o 
   5   0   9       31.53       21.23     17.36 o 
   6   0   9      402.74      406.73     37.57 o 
   7   0   9        1.10        8.30     12.58 o 
   8   0   9      882.72      913.08     38.27 o 
  -8   1   9      153.66      151.33     18.42 o 
  -7   1   9      589.34      596.28     41.82 o 
  -6   1   9      160.86      114.87     17.43 o 
  -5   1   9      107.92      104.32     27.44 o 
  -4   1   9       66.66       77.56     17.61 o 
  -3   1   9      890.21      807.75     47.17 o 
  -2   1   9      959.24      820.51     40.86 o 
  -1   1   9     3309.77     2781.74     75.59 o 
   0   1   9     1150.52      914.78     43.18 o 
   1   1   9     3312.71     2817.66     99.18 o 
   2   1   9      959.43      801.60     33.99 o 
   3   1   9      889.41      823.88     50.15 o 
   4   1   9       66.78       65.45     17.45 o 
   5   1   9      108.16       84.38     25.01 o 
   6   1   9      160.74      140.67     19.29 o 
   7   1   9      589.05      580.59     41.88 o 
   8   1   9      153.70      134.58     18.20 o 
  -8   2   9      189.93      176.70     15.59 o 
  -7   2   9       98.62       81.20     18.46 o 
  -6   2   9       18.29       24.84     13.37 o 
  -5   2   9      132.60      117.99     28.21 o 
  -4   2   9        2.60       20.69     16.46 o 
  -3   2   9     3684.81     4279.95    137.10 o 
  -2   2   9     2617.34     2659.31     56.32 o 
  -1   2   9    18625.05    19732.56    165.52 o 
   0   2   9     4542.36     4556.52     91.77 o 
   1   2   9    18622.06    19746.71    173.13 o 
   2   2   9     2617.05     2824.26     76.69 o 
   3   2   9     3686.68     4235.37    109.83 o 
   4   2   9        2.67       -4.99     16.48 o 
   5   2   9      132.27      145.22     26.29 o 
   6   2   9       18.23       18.34     10.11 o 
   7   2   9       98.72      103.53     20.71 o 
   8   2   9      189.95      201.32     16.11 o 
  -8   3   9       66.97       51.46      9.94 o 
  -7   3   9       46.91       48.43     18.27 o 
  -6   3   9      585.59      586.22     43.64 o 
  -5   3   9       82.99       62.97     25.91 o 
  -4   3   9      176.12      171.05     29.04 o 
  -3   3   9     1830.01     1794.23     55.87 o 
  -2   3   9     3765.91     3402.68    156.21 o 
  -1   3   9      217.08      172.02     11.17 o 
   0   3   9     1076.35      823.72     32.12 o 
   1   3   9      218.46      168.04     16.84 o 
   2   3   9     3762.13     3784.38     78.48 o 
   3   3   9     1827.32     1786.89     74.02 o 
   4   3   9      175.16      143.22     27.13 o 
   5   3   9       83.26       78.04     14.85 o 
   6   3   9      587.02      673.79     39.05 o 
   7   3   9       46.78       43.60     11.78 o 
   8   3   9       67.17       42.44     12.25 o 
  -8   4   9      201.83      171.17     22.26 o 
  -7   4   9        1.51      -10.51     12.25 o 
  -6   4   9       34.60       49.94     38.66 o 
  -5   4   9      234.54      212.53     23.01 o 
  -4   4   9       20.15       14.28     17.37 o 
  -3   4   9     2251.40     2599.35     75.94 o 
  -2   4   9     1545.51     1672.71     47.56 o 
  -1   4   9     1638.64     1717.67     35.09 o 
   0   4   9       41.27       41.60      6.96 o 
   1   4   9     1639.60     1779.35     53.48 o 
   2   4   9     1547.05     1873.20     48.55 o 
   3   4   9     2252.30     2671.76     92.89 o 
   4   4   9       20.08       22.93     14.69 o 
   5   4   9      234.49      225.54     17.08 o 
   6   4   9       34.64       27.71     12.78 o 
   7   4   9        1.55        6.77     10.23 o 
   8   4   9      201.96      216.00     19.71 o 
  -8   5   9       23.79       13.02      8.73 o 
  -7   5   9       68.29       51.67     14.86 o 
  -6   5   9      134.05      134.25     24.50 o 
  -5   5   9      598.62      591.81     36.31 o 
  -4   5   9      129.48      110.46     32.18 o 
  -3   5   9      597.97      574.13     36.51 o 
  -2   5   9     2016.86     1909.46     52.08 o 
  -1   5   9     1956.71     1714.68     37.39 o 
   0   5   9       26.50       19.22      7.08 o 
   1   5   9     1954.59     1701.94     58.45 o 
   2   5   9     2015.60     2009.51     54.16 o 
   3   5   9      596.24      619.90     39.81 o 
   4   5   9      129.71      126.50     26.58 o 
   5   5   9      598.46      609.35     29.03 o 
   6   5   9      134.11      155.44     21.00 o 
   7   5   9       68.10       74.89     12.78 o 
   8   5   9       23.99       25.16     10.11 o 
  -8   6   9        5.34        8.73     11.22 o 
  -7   6   9        9.32        6.51      9.88 o 
  -6   6   9      271.86      244.00     19.53 o 
  -5   6   9      905.92      892.36     70.12 o 
  -4   6   9      135.79      125.95     47.39 o 
  -3   6   9      482.56      455.12     36.58 o 
  -2   6   9      620.67      692.21     31.95 o 
  -1   6   9     6625.05     7169.14    153.43 o 
   0   6   9       35.71       50.00      9.35 o 
   1   6   9     6623.35     7508.72    114.95 o 
   2   6   9      620.14      718.12     39.28 o 
   3   6   9      482.76      560.19     36.77 o 
   4   6   9      135.64      134.38     26.58 o 
   5   6   9      906.16      971.65     36.43 o 
   6   6   9      272.12      286.95     19.35 o 
   7   6   9        9.23       11.07     10.21 o 
   8   6   9        5.42       -0.29      7.46 o 
  -7   7   9       24.19       57.37     27.44 o 
  -6   7   9       96.48       81.59     20.53 o 
  -5   7   9      227.51      190.03     22.44 o 
  -4   7   9       97.67       97.27     43.65 o 
  -3   7   9      377.78      356.49     38.90 o 
  -2   7   9     1635.86     1558.01     59.46 o 
  -1   7   9      703.01      682.58     27.16 o 
   0   7   9      138.99      127.37     13.79 o 
   1   7   9      704.24      697.34     39.32 o 
   2   7   9     1640.76     1768.81     64.31 o 
   3   7   9      376.47      380.88     32.95 o 
   4   7   9       97.38       94.07     24.53 o 
   5   7   9      227.07      231.55     21.67 o 
   6   7   9       95.97       98.83     16.43 o 
   7   7   9       24.19       29.24     11.99 o 
  -7   8   9       56.79       83.55     27.44 o 
  -6   8   9        4.89       33.83     33.05 o 
  -5   8   9      923.45      964.50     73.61 o 
  -4   8   9      746.34      802.61     42.39 o 
  -3   8   9       41.91       57.28     19.72 o 
  -2   8   9      113.67       93.47     21.13 o 
  -1   8   9      157.56      159.47     24.59 o 
   0   8   9       87.58       93.53     12.27 o 
   1   8   9      156.56      164.47     16.40 o 
   2   8   9      113.26      100.26     18.05 o 
   3   8   9       41.84       28.16     12.43 o 
   4   8   9      746.09      852.98     30.93 o 
   5   8   9      923.35     1024.43     37.66 o 
   6   8   9        4.84       20.34     11.06 o 
   7   8   9       57.02       51.17     14.03 o 
  -7   9   9       79.03       98.52     26.19 o 
  -6   9   9      140.15      131.48     23.61 o 
  -5   9   9      423.44      339.20     51.13 o 
  -4   9   9      149.29      173.93     26.29 o 
  -3   9   9      176.79      169.21     40.31 o 
  -2   9   9      108.84       92.01     21.80 o 
  -1   9   9      184.41      139.94     24.95 o 
   0   9   9     1942.66     1934.26     79.76 o 
   1   9   9      184.93      158.92     18.20 o 
   2   9   9      108.41      102.42     20.33 o 
   3   9   9      178.19      151.25     24.79 o 
   4   9   9      149.65      143.78     14.47 o 
   5   9   9      423.21      458.37     29.81 o 
   6   9   9      140.53      130.53     17.23 o 
   7   9   9       78.67       87.51     15.41 o 
  -7  10   9      104.52       94.78     22.45 o 
  -6  10   9       10.83       38.91     17.46 o 
  -5  10   9       21.36       18.46     12.45 o 
  -4  10   9       42.67       56.46     14.28 o 
  -3  10   9       24.28       21.30     12.09 o 
  -2  10   9        7.22        6.48     21.83 o 
  -1  10   9      301.11      300.06     36.51 o 
   0  10   9     2719.97     2822.67    102.25 o 
   1  10   9      301.02      302.01     45.45 o 
   2  10   9        7.19       22.78     16.31 o 
   3  10   9       24.42       24.72     11.70 o 
   4  10   9       42.69       37.29     11.37 o 
   5  10   9       21.21       34.67     14.22 o 
   6  10   9       11.18       -8.28     11.55 o 
   7  10   9      104.70      118.80     14.99 o 
  -6  11   9      120.87      111.51     20.75 o 
  -5  11   9       42.49       51.68     15.80 o 
  -4  11   9      397.33      377.15     29.53 o 
  -3  11   9      600.52      632.04     32.72 o 
  -2  11   9       28.02       29.27     16.27 o 
  -1  11   9       67.11       72.69     22.76 o 
   0  11   9      182.05      163.12     28.54 o 
   1  11   9       67.31       64.66     28.57 o 
   2  11   9       28.10       22.39     16.44 o 
   3  11   9      598.03      628.62     30.69 o 
   4  11   9      397.86      417.84     27.93 o 
   5  11   9       42.84       48.57     12.78 o 
   6  11   9      120.77      123.56     16.61 o 
  -6  12   9       27.23       54.35     16.58 o 
  -5  12   9      121.01      123.20     16.08 o 
  -4  12   9       16.64       38.48     15.16 o 
  -3  12   9       41.69       39.05     15.80 o 
  -2  12   9       64.70       47.60     13.21 o 
  -1  12   9        2.90       12.05     12.22 o 
   0  12   9       22.32       20.59     17.02 o 
   1  12   9        2.76      -10.54     10.54 o 
   2  12   9       64.83       80.05     19.44 o 
   3  12   9       41.68       28.49     13.19 o 
   4  12   9       16.70       10.18     10.41 o 
   5  12   9      121.44      132.39     15.13 o 
   6  12   9       27.10       28.14     10.42 o 
  -6  13   9       23.72       28.74      8.38 o 
  -5  13   9      477.71      487.78     33.74 o 
  -4  13   9        6.33       -3.08     13.14 o 
  -3  13   9       56.63       75.00     18.38 o 
  -2  13   9      443.11      413.73     30.66 o 
  -1  13   9      231.08      206.31     22.42 o 
   0  13   9      554.44      508.88     26.20 o 
   1  13   9      231.25      241.22     25.01 o 
   2  13   9      441.68      435.70     24.98 o 
   3  13   9       57.24       91.57     22.47 o 
   4  13   9        6.33       -0.37     12.96 o 
   5  13   9      477.89      566.78     41.89 o 
   6  13   9       23.70       25.94     11.00 o 
  -5  14   9        3.64        9.87     10.47 o 
  -4  14   9       13.67       27.71     16.23 o 
  -3  14   9      470.36      467.38     32.55 o 
  -2  14   9      549.52      544.58     41.00 o 
  -1  14   9       83.98      113.48     32.42 o 
   0  14   9      638.13      632.01     32.79 o 
   1  14   9       84.00      118.47     31.18 o 
   2  14   9      548.82      570.44     36.35 o 
   3  14   9      470.32      519.87     51.13 o 
   4  14   9       13.72       25.91     15.58 o 
   5  14   9        3.52       15.72      9.49 o 
  -5  15   9       43.62       41.45     10.58 o 
  -4  15   9       72.94       57.15     14.44 o 
  -3  15   9       47.71       40.12     14.44 o 
  -2  15   9      535.47      543.64     40.06 o 
  -1  15   9       60.86       48.89     16.04 o 
   0  15   9        3.18       13.62     17.57 o 
   1  15   9       61.16       56.51     20.96 o 
   2  15   9      536.11      600.91     55.49 o 
   3  15   9       47.75       57.37     27.44 o 
   4  15   9       73.48       52.07     12.62 o 
   5  15   9       43.36       43.04      9.76 o 
  -4  16   9       44.16       54.28     12.76 o 
  -3  16   9       96.07       89.98     16.42 o 
  -2  16   9       34.13       32.42     14.96 o 
  -1  16   9       11.25       15.04     14.53 o 
   0  16   9        1.51       30.84     48.64 o 
   1  16   9       11.06       10.38     13.07 o 
   2  16   9       34.42       39.91     24.94 o 
   3  16   9       96.12       96.45     16.19 o 
   4  16   9       44.22       53.83     11.22 o 
  -4  17   9       32.95       26.46      7.42 o 
  -3  17   9      152.16      132.45     13.03 o 
  -2  17   9      406.02      387.90     30.86 o 
  -1  17   9       89.08       48.64     22.45 o 
   1  17   9       89.46       96.02     29.93 o 
   2  17   9      406.55      409.61     38.66 o 
   3  17   9      152.56      157.73     20.71 o 
   4  17   9       32.58       36.98      9.88 o 
  -3  18   9        1.13       -0.42     10.60 o 
  -2  18   9       40.75       27.44     12.45 o 
   0  18   9       98.17       99.11     16.78 o 
   3  18   9        1.16       -8.73     11.22 o 
  -1  19   9       48.03       44.03     31.18 o 
   0   0  10     4667.50     4829.89    144.66 o 
   1   0  10        0.16        2.65      6.51 o 
   2   0  10      872.91      808.24     52.00 o 
   3   0  10      215.67      200.40     26.84 o 
   4   0  10     1602.83     1712.21     70.50 o 
   5   0  10        5.30        7.52     19.62 o 
   6   0  10      896.47      855.11     41.18 o 
   7   0  10        1.19       -3.50     13.65 o 
   8   0  10      308.01      286.66     17.88 o 
  -8   1  10      213.00      194.83     16.24 o 
  -7   1  10      308.88      286.15     30.41 o 
  -6   1  10      217.66      228.26     29.29 o 
  -5   1  10        0.05      -15.85     18.56 o 
  -4   1  10      239.73      201.07     31.37 o 
  -3   1  10     1641.44     1518.50     65.32 o 
  -2   1  10     1114.57      907.94     39.04 o 
  -1   1  10       12.30        7.34      8.02 o 
   0   1  10      552.15      449.71     41.15 o 
   1   1  10       12.65       14.26      8.74 o 
   2   1  10     1114.59      930.89     49.33 o 
   3   1  10     1645.91     1542.56     69.79 o 
   4   1  10      239.78      282.97     36.82 o 
   5   1  10        0.03      -12.44     17.01 o 
   6   1  10      218.18      232.60     24.80 o 
   7   1  10      309.65      313.83     25.97 o 
   8   1  10      213.16      201.34     15.81 o 
  -8   2  10        1.80       -6.97      7.34 o 
  -7   2  10      365.83      370.54     45.52 o 
  -6   2  10      102.59      132.49     24.24 o 
  -5   2  10       14.74       12.04     12.87 o 
  -4   2  10       58.34       60.33     20.90 o 
  -3   2  10      540.98      543.34     53.29 o 
  -2   2  10     1736.88     1695.89     85.53 o 
  -1   2  10       94.40      105.38     10.44 o 
   0   2  10      105.13       87.05     16.68 o 
   1   2  10       95.04       92.53     14.90 o 
   2   2  10     1737.17     1838.99     63.66 o 
   3   2  10      540.73      578.93     42.54 o 
   4   2  10       57.75       60.94     19.93 o 
   5   2  10       14.80        4.09     10.07 o 
   6   2  10      102.69      111.78     22.37 o 
   7   2  10      366.00      449.43     38.68 o 
   8   2  10        1.85       -2.15      7.01 o 
  -8   3  10      123.31      112.96     12.76 o 
  -7   3  10       42.21       53.12     16.30 o 
  -6   3  10      387.61      361.61     34.82 o 
  -5   3  10       64.45       58.66     14.59 o 
  -4   3  10      158.30      170.74     36.12 o 
  -3   3  10     1593.29     1474.51     51.79 o 
  -2   3  10     3660.88     3306.18    115.76 o 
  -1   3  10     2269.92     1962.45     37.48 o 
   0   3  10     3149.35     2733.45     45.64 o 
   1   3  10     2267.82     1955.52     51.79 o 
   2   3  10     3664.74     3454.45     77.65 o 
   3   3  10     1592.45     1603.59     72.13 o 
   4   3  10      158.67      143.97     28.18 o 
   5   3  10       64.26       61.57     10.79 o 
   6   3  10      387.36      415.66     31.65 o 
   7   3  10       42.37       38.04     11.00 o 
   8   3  10      122.90       96.79     17.46 o 
  -8   4  10       12.29       27.15      7.58 o 
  -7   4  10      307.61      341.28     31.80 o 
  -6   4  10       32.46       59.58     25.56 o 
  -5   4  10      355.00      380.06     25.39 o 
  -4   4  10       94.92      146.53     35.27 o 
  -3   4  10       43.77       43.69     15.56 o 
  -2   4  10      482.67      459.87     26.74 o 
  -1   4  10      110.44       95.16     12.10 o 
   0   4  10     3780.23     3971.67     49.86 o 
   1   4  10      109.52      100.41     15.85 o 
   2   4  10      483.02      511.38     32.45 o 
   3   4  10       43.69       51.39     18.36 o 
   4   4  10       95.14      129.19     26.15 o 
   5   4  10      355.38      433.48     23.06 o 
   6   4  10       32.29       34.35     24.24 o 
   7   4  10      307.70      353.97     26.45 o 
   8   4  10       12.30       21.77      9.58 o 
  -8   5  10        6.05        4.99     12.47 o 
  -7   5  10       18.78       10.67     10.42 o 
  -6   5  10      176.79      200.39     21.09 o 
  -5   5  10      267.60      246.53     21.51 o 
  -4   5  10       19.96       19.43     18.58 o 
  -3   5  10      287.67      249.80     26.92 o 
  -2   5  10     2039.34     2059.42     55.10 o 
  -1   5  10     4315.94     4003.24     58.65 o 
   0   5  10       24.25       22.52      7.69 o 
   1   5  10     4318.22     4140.28     90.95 o 
   2   5  10     2039.66     2077.84     56.41 o 
   3   5  10      288.73      250.48     32.89 o 
   4   5  10       20.18       18.05     15.77 o 
   5   5  10      268.25      258.41     19.76 o 
   6   5  10      177.11      187.73     20.40 o 
   7   5  10       18.74       18.58      8.69 o 
   8   5  10        5.98        8.80     10.60 o 
  -7   6  10       37.73       11.88      8.25 o 
  -6   6  10      196.56      188.01     18.02 o 
  -5   6  10      907.93     1015.72     43.10 o 
  -4   6  10        1.39       -4.99     26.19 o 
  -3   6  10     1018.68     1053.07     48.98 o 
  -2   6  10      236.51      260.32     21.37 o 
  -1   6  10      402.81      377.81     21.86 o 
   0   6  10        1.01        6.94      7.21 o 
   1   6  10      402.99      427.22     29.64 o 
   2   6  10      236.99      282.87     25.71 o 
   3   6  10     1017.54     1129.47     55.90 o 
   4   6  10        1.27        5.94     15.77 o 
   5   6  10      907.28     1126.98     36.62 o 
   6   6  10      197.10      177.81     16.85 o 
   7   6  10       37.76       28.49     11.95 o 
   8   6  10       11.48        0.00      9.98 o 
  -7   7  10       28.75       56.12     24.94 o 
  -6   7  10       76.99       73.91     19.71 o 
  -5   7  10      137.14      122.24     18.81 o 
  -4   7  10       15.42       23.75     18.94 o 
  -3   7  10     1233.73     1310.75     85.95 o 
  -2   7  10      417.73      344.00     28.88 o 
  -1   7  10      363.43      322.97     21.59 o 
   0   7  10       21.60       14.48      7.88 o 
   1   7  10      363.18      350.58     21.78 o 
   2   7  10      415.43      425.22     33.40 o 
   3   7  10     1235.35     1321.37     87.29 o 
   4   7  10       15.53        2.63     17.45 o 
   5   7  10      137.43      153.95     14.76 o 
   6   7  10       76.72       88.62     16.72 o 
   7   7  10       28.60       33.20     11.34 o 
  -7   8  10      454.51      436.47     42.40 o 
  -6   8  10       80.16       71.32     20.37 o 
  -5   8  10      344.08      329.23     48.64 o 
  -4   8  10      528.77      577.40     36.88 o 
  -3   8  10     1433.33     1489.71     99.73 o 
  -2   8  10      477.44      492.78     43.52 o 
  -1   8  10     1831.14     2052.77     80.62 o 
   0   8  10      804.98      791.56     30.25 o 
   1   8  10     1831.52     2025.35     52.05 o 
   2   8  10      477.07      533.52     38.83 o 
   3   8  10     1432.73     1641.66     85.82 o 
   4   8  10      528.70      574.71     25.73 o 
   5   8  10      344.25      350.64     26.51 o 
   6   8  10       80.48       65.46     13.77 o 
   7   8  10      454.55      552.27     34.98 o 
  -7   9  10      196.13      124.71     24.94 o 
  -6   9  10       46.02       62.47     18.58 o 
  -5   9  10       81.32       88.54     31.18 o 
  -4   9  10      960.21      905.16     55.90 o 
  -3   9  10      184.41      212.02     42.17 o 
  -2   9  10      103.97       94.73     22.02 o 
  -1   9  10       26.87       15.16     16.61 o 
   0   9  10      273.35      251.34     30.79 o 
   1   9  10       27.28       23.44     10.40 o 
   2   9  10      104.89      107.44     20.99 o 
   3   9  10      184.89      202.82     33.89 o 
   4   9  10      960.51      917.16     31.55 o 
   5   9  10       81.31       88.40     16.03 o 
   6   9  10       45.55       37.90     12.31 o 
   7   9  10      196.38      212.11     21.11 o 
  -7  10  10       11.11       -2.49      8.98 o 
  -6  10  10        8.95       12.05     13.72 o 
  -5  10  10      154.27      159.62     37.41 o 
  -4  10  10       42.63       31.94     16.05 o 
  -3  10  10        9.34        5.86     12.92 o 
  -2  10  10     1548.76     1637.14    104.16 o 
  -1  10  10       25.55       21.75     17.39 o 
   0  10  10      135.65       97.81     30.34 o 
   1  10  10       25.67       14.52     19.83 o 
   2  10  10     1548.20     1695.01     58.96 o 
   3  10  10        9.31       -2.08      8.82 o 
   4  10  10       42.53       38.73     10.04 o 
   5  10  10      154.30      189.40     19.65 o 
   6  10  10        8.88       11.71     11.34 o 
   7  10  10       11.10       13.12     12.47 o 
  -6  11  10       44.52       37.85     21.65 o 
  -5  11  10      162.81      149.65     34.92 o 
  -4  11  10      135.26      130.94     21.57 o 
  -3  11  10      320.86      337.03     24.72 o 
  -2  11  10      508.35      452.67     35.82 o 
  -1  11  10      160.03      131.51     26.78 o 
   0  11  10      379.85      342.07     58.61 o 
   1  11  10      159.21      146.83     37.04 o 
   2  11  10      506.98      505.90     35.29 o 
   3  11  10      322.48      353.19     24.61 o 
   4  11  10      135.00      139.06     17.99 o 
   5  11  10      162.46      159.33     17.63 o 
   6  11  10       44.36       53.64     13.16 o 
  -6  12  10        7.95       12.05      7.95 o 
  -5  12  10      107.73      121.54     21.82 o 
  -4  12  10       95.53      114.05     15.00 o 
  -3  12  10      635.82      654.35     34.07 o 
  -2  12  10      215.15      213.23     22.70 o 
  -1  12  10     2046.65     2104.38     53.32 o 
   0  12  10       30.78       26.34     13.06 o 
   1  12  10     2046.71     2117.09     55.84 o 
   2  12  10      215.34      187.33     22.25 o 
   3  12  10      636.00      679.53     32.88 o 
   4  12  10       95.45      107.56     15.43 o 
   5  12  10      107.52      140.35     15.40 o 
   6  12  10        7.96       20.46      9.14 o 
  -6  13  10       91.93       81.03     10.25 o 
  -5  13  10       54.74       59.02     15.80 o 
  -4  13  10      110.99      137.93     19.85 o 
  -3  13  10      443.15      416.60     31.76 o 
  -2  13  10      552.01      470.32     32.40 o 
  -1  13  10      255.98      254.02     28.45 o 
   0  13  10       82.87       57.17     13.92 o 
   1  13  10      256.27      251.62     25.38 o 
   2  13  10      553.16      478.94     31.35 o 
   3  13  10      441.63      510.59     40.75 o 
   4  13  10      110.97      107.32     18.51 o 
   5  13  10       54.63       49.66     10.48 o 
   6  13  10       91.95      118.96     24.94 o 
  -5  14  10       74.35       86.24     16.21 o 
  -4  14  10       54.40       46.65     13.69 o 
  -3  14  10       73.62       70.79     16.91 o 
  -2  14  10       70.01       81.68     21.16 o 
  -1  14  10        6.57       19.95     23.69 o 
   0  14  10       20.55       13.46     16.68 o 
   1  14  10        6.54       -7.48     19.95 o 
   2  14  10       70.10       93.12     18.26 o 
   3  14  10       74.25       75.37     36.79 o 
   4  14  10       54.64       43.41     13.64 o 
   5  14  10       74.69       72.13     10.00 o 
  -5  15  10        6.82       12.47     13.09 o 
  -4  15  10      120.64      109.65     16.19 o 
  -3  15  10        0.76       14.88     12.50 o 
  -2  15  10      403.12      372.30     33.87 o 
  -1  15  10       45.93       39.16     14.07 o 
   0  15  10        0.23       -1.53     22.45 o 
   1  15  10       45.72       45.83     15.18 o 
   2  15  10      403.31      363.17     36.15 o 
   3  15  10        0.74       -9.98     19.95 o 
   4  15  10      120.06      119.18     20.28 o 
   5  15  10        6.72        9.92      7.85 o 
  -4  16  10       67.90       67.28     13.65 o 
  -3  16  10        7.90       17.44     11.27 o 
  -2  16  10      381.36      345.16     33.87 o 
  -1  16  10      123.75      249.68    117.85 o 
   0  16  10        7.03       32.86     17.05 o 
   1  16  10      123.87      130.05     18.71 o 
   2  16  10      381.10      437.72     52.38 o 
   3  16  10        7.86       33.05     14.03 o 
   4  16  10       68.05       66.46     11.90 o 
  -4  17  10       53.72       36.76      9.23 o 
  -3  17  10       52.76       54.48      9.70 o 
  -2  17  10       94.90       71.08     18.58 o 
  -1  17  10       38.96       36.16     19.95 o 
   0  17  10        1.42      -13.72     18.71 o 
   1  17  10       38.88       39.91     26.19 o 
   2  17  10       94.64       93.67     19.83 o 
   3  17  10       52.75       58.61     22.45 o 
   4  17  10       54.17       61.11     14.96 o 
  -3  18  10      216.76      142.87     46.76 o 
  -2  18  10        6.13       -1.44     10.58 o 
   0  18  10        0.26       13.59     16.84 o 
   3  18  10      216.56      231.95     26.19 o 
  -1  19  10       58.33       42.84     43.02 o 
   1   0  11       37.30       37.09      7.00 o 
   2   0  11      945.79      948.06     49.24 o 
   3   0  11      114.92       87.48     18.90 o 
   4   0  11      821.61      820.36     49.96 o 
   5   0  11        6.74       -1.98     10.02 o 
   6   0  11        3.35       -0.71     19.95 o 
   7   0  11        0.10        5.12     11.02 o 
   8   0  11      163.96      167.13     12.13 o 
  -8   1  11      136.19      109.51     12.62 o 
  -7   1  11      143.21      128.09     21.83 o 
  -6   1  11      189.97      180.96     26.88 o 
  -5   1  11      337.83      345.77     26.88 o 
  -4   1  11      139.70      132.14     28.27 o 
  -3   1  11     1711.29     1506.63     58.44 o 
  -2   1  11       32.79       25.98     10.35 o 
  -1   1  11      672.52      556.97     26.86 o 
   0   1  11     1333.44     1115.91     33.77 o 
   1   1  11      675.06      564.21     31.01 o 
   2   1  11       32.91       33.90     11.04 o 
   3   1  11     1706.44     1593.58     92.34 o 
   4   1  11      139.81      135.42     25.97 o 
   5   1  11      339.85      313.19     23.43 o 
   6   1  11      189.55      170.67     25.39 o 
   7   1  11      142.55      146.32     19.43 o 
   8   1  11      136.12      144.30     16.68 o 
  -8   2  11       53.87       41.36      9.10 o 
  -7   2  11       20.73       16.41     13.48 o 
  -6   2  11      128.56      101.01     31.18 o 
  -5   2  11       30.32       40.28     10.28 o 
  -4   2  11      256.34      297.13     36.53 o 
  -3   2  11     1164.06     1160.03     69.31 o 
  -2   2  11       30.68       29.40     10.67 o 
  -1   2  11     2023.46     2183.43     44.67 o 
   0   2  11      280.54      263.01     17.80 o 
   1   2  11     2024.17     2211.26     53.85 o 
   2   2  11       30.64       31.75     10.99 o 
   3   2  11     1164.44     1260.10     63.21 o 
   4   2  11      256.48      268.45     34.90 o 
   5   2  11       30.39       34.58      9.59 o 
   6   2  11      128.61      113.12     22.93 o 
   7   2  11       20.67       20.43      9.79 o 
   8   2  11       53.74       63.13     12.35 o 
  -8   3  11      125.12      102.67     11.22 o 
  -7   3  11       52.44       69.09     24.94 o 
  -6   3  11      144.48      129.75     23.36 o 
  -5   3  11      269.72      267.05     19.16 o 
  -4   3  11      256.60      221.30     42.33 o 
  -3   3  11      480.16      414.16     52.58 o 
  -2   3  11     3203.17     3026.04    120.07 o 
  -1   3  11     1407.90     1307.12     32.31 o 
   0   3  11       25.99       30.03      8.19 o 
   1   3  11     1410.38     1341.48     45.07 o 
   2   3  11     3202.12     3214.03     90.32 o 
   3   3  11      480.38      401.49     39.62 o 
   4   3  11      256.67      224.93     33.46 o 
   5   3  11      269.58      261.83     18.28 o 
   6   3  11      144.39      153.20     21.06 o 
   7   3  11       52.32       42.43     11.72 o 
   8   3  11      125.71      137.03     15.87 o 
  -8   4  11        1.28        8.73     14.96 o 
  -7   4  11       29.76       24.69     11.17 o 
  -6   4  11       15.74        6.99     16.21 o 
  -5   4  11      127.84       82.78     13.48 o 
  -4   4  11       28.18       15.62     20.22 o 
  -3   4  11      106.41      107.04     18.87 o 
  -2   4  11      828.99      877.82     33.61 o 
  -1   4  11     5830.66     6561.63     92.62 o 
   0   4  11       21.96       20.19      7.47 o 
   1   4  11     5829.94     6428.83    135.18 o 
   2   4  11      827.73      894.03     43.11 o 
   3   4  11      107.15       96.60     21.71 o 
   4   4  11       28.44       20.89     16.97 o 
   5   4  11      127.73      120.37     13.93 o 
   6   4  11       15.79        8.92     11.07 o 
   7   4  11       29.76       21.67      9.62 o 
   8   4  11        1.28       -8.14     11.22 o 
  -8   5  11       55.97       47.39     14.96 o 
  -7   5  11       20.20       16.14      8.92 o 
  -6   5  11      359.30      371.88     23.56 o 
  -5   5  11        5.88        9.18      9.03 o 
  -4   5  11       47.01       32.62     22.88 o 
  -3   5  11      662.08      601.63     39.70 o 
  -2   5  11      420.30      382.47     26.29 o 
  -1   5  11     1100.14      990.25     34.04 o 
   0   5  11      263.79      266.82     20.26 o 
   1   5  11     1099.09     1008.90     46.79 o 
   2   5  11      420.69      402.29     36.54 o 
   3   5  11      661.20      667.44     52.02 o 
   4   5  11       46.82       53.18     20.00 o 
   5   5  11        5.83        4.32     10.61 o 
   6   5  11      358.06      380.84     32.13 o 
   7   5  11       20.14       32.63     12.55 o 
   8   5  11       56.22       46.71      9.58 o 
  -7   6  11       86.22       52.22     17.67 o 
  -6   6  11       15.45       24.47      9.50 o 
  -5   6  11      199.79      199.37     20.37 o 
  -4   6  11       14.20       -2.49     21.20 o 
  -3   6  11      175.97      207.62     24.18 o 
  -2   6  11     1683.32     1857.91     50.27 o 
  -1   6  11       43.78       52.82     11.14 o 
   0   6  11      609.61      564.83     28.87 o 
   1   6  11       43.79       49.67      9.93 o 
   2   6  11     1683.53     1959.65     80.81 o 
   3   6  11      176.26      236.25     27.37 o 
   4   6  11       14.16        7.13     14.48 o 
   5   6  11      199.81      294.31     19.84 o 
   6   6  11       15.34       17.43     10.04 o 
   7   6  11       86.29       85.26     15.21 o 
  -6   7  11       97.70       94.05     16.65 o 
  -5   7  11      244.68      201.33     23.13 o 
  -4   7  11      121.15      118.78     23.59 o 
  -3   7  11      432.78      422.41     50.24 o 
  -2   7  11      290.36      301.25     24.00 o 
  -1   7  11       88.78       98.46     13.84 o 
   0   7  11       76.30       78.85     13.40 o 
   1   7  11       88.48       93.19     13.26 o 
   2   7  11      291.09      294.17     28.38 o 
   3   7  11      433.15      469.70     53.77 o 
   4   7  11      120.76      141.81     17.93 o 
   5   7  11      245.46      227.10     19.11 o 
   6   7  11       98.65      110.61     16.71 o 
   7   7  11      137.35      141.78     19.49 o 
  -6   8  11        0.81        8.00     15.59 o 
  -5   8  11       19.84        9.11     14.06 o 
  -4   8  11       45.06       44.68     17.98 o 
  -3   8  11       73.42       74.82     38.66 o 
  -2   8  11       14.83       10.76     14.45 o 
  -1   8  11       98.79      104.21     15.56 o 
   0   8  11        5.17       12.77      9.63 o 
   1   8  11       98.88       89.91     14.48 o 
   2   8  11       15.41       20.04     12.35 o 
   3   8  11       73.24       84.00     23.51 o 
   4   8  11       45.38       67.15     13.14 o 
   5   8  11       19.58       24.11     12.27 o 
   6   8  11        0.77       17.91     11.43 o 
   7   8  11       79.41       86.34     16.30 o 
  -7   9  11       38.65       -1.25     12.47 o 
  -6   9  11      103.43      113.57     24.32 o 
  -5   9  11       85.58      113.48     33.67 o 
  -4   9  11      622.53      629.09     52.75 o 
  -3   9  11      304.93      304.19     49.97 o 
  -2   9  11      275.74      252.97     34.65 o 
  -1   9  11      383.71      377.97     39.18 o 
   0   9  11       14.49        6.39     18.06 o 
   1   9  11      382.23      395.78     27.68 o 
   2   9  11      274.61      275.73     23.79 o 
   3   9  11      305.31      338.66     43.06 o 
   4   9  11      622.43      635.96     31.22 o 
   5   9  11       85.47       89.13     15.23 o 
   6   9  11      103.05      113.11     15.43 o 
   7   9  11       38.34       38.66     11.88 o 
  -7  10  11        0.96        7.48     11.22 o 
  -6  10  11       19.57       20.05      9.58 o 
  -5  10  11        5.23       19.95     22.45 o 
  -4  10  11      290.21      299.01     31.65 o 
  -3  10  11       39.94       68.34     17.17 o 
  -2  10  11      152.74      173.89     31.10 o 
  -1  10  11      440.03      398.14     42.04 o 
   0  10  11     1464.24     1774.00    109.25 o 
   1  10  11      440.35      460.44     56.63 o 
   2  10  11      152.62      192.89     21.67 o 
   3  10  11       39.81       54.88     10.95 o 
   4  10  11      290.27      303.09     19.18 o 
   5  10  11        5.21        5.65     10.79 o 
   6  10  11       19.58       32.69     10.87 o 
   7  10  11        0.95        8.87      9.98 o 
  -6  11  11        4.28        8.87      8.34 o 
  -5  11  11      109.34       94.75     19.34 o 
  -4  11  11        0.55       15.71     18.68 o 
  -3  11  11       36.23       40.16     11.48 o 
  -2  11  11      281.18      232.89     23.31 o 
  -1  11  11      669.57      596.87     52.15 o 
   0  11  11       90.27       88.03     29.36 o 
   1  11  11      670.47      628.73     69.06 o 
   2  11  11      282.38      263.57     26.74 o 
   3  11  11       35.82       65.30     12.99 o 
   4  11  11        0.53        9.31     10.77 o 
   5  11  11      109.36       96.58     14.96 o 
   6  11  11        4.31       11.50      9.87 o 
  -6  12  11        6.68       29.43     10.40 o 
  -5  12  11      257.24      277.39     26.95 o 
  -4  12  11      297.14      299.32     26.55 o 
  -3  12  11      274.81      316.98     28.06 o 
  -2  12  11      421.96      420.37     30.75 o 
  -1  12  11     1040.60     1030.69     55.26 o 
   0  12  11        8.52       11.58      9.43 o 
   1  12  11     1039.97     1123.26     49.97 o 
   2  12  11      421.56      432.43     32.66 o 
   3  12  11      274.98      274.38     21.69 o 
   4  12  11      297.01      348.91     20.78 o 
   5  12  11      257.44      337.31     25.34 o 
   6  12  11        6.62        3.31      7.88 o 
  -6  13  11      146.47      134.78     16.30 o 
  -5  13  11      142.64      137.36     19.71 o 
  -4  13  11       92.22       90.03     17.50 o 
  -3  13  11      320.57      305.57     27.91 o 
  -2  13  11     1511.38     1525.27     67.00 o 
  -1  13  11      136.77       80.79     21.48 o 
   0  13  11       14.52       18.11     13.66 o 
   1  13  11      136.98      123.10     19.49 o 
   2  13  11     1510.36     1503.27     71.67 o 
   3  13  11      320.36      321.94     27.22 o 
   4  13  11       92.27      102.80     15.11 o 
   5  13  11      142.06      174.53     19.98 o 
   6  13  11      146.41      152.80     19.55 o 
  -5  14  11       59.25       70.35     17.46 o 
  -4  14  11      199.99      191.20     21.21 o 
  -3  14  11       72.60       60.17     15.95 o 
  -2  14  11      123.74      125.59     23.26 o 
  -1  14  11       17.59       34.92     21.20 o 
   0  14  11        0.01       10.35     16.30 o 
   2  14  11      123.74      156.08     22.23 o 
   3  14  11       72.60      126.14     50.51 o 
   4  14  11      199.95      234.12     18.94 o 
   5  14  11       59.13       65.77      9.34 o 
  -5  15  11      183.51      205.69     17.37 o 
  -4  15  11       40.22       54.03     12.25 o 
  -3  15  11       65.07       49.37     15.19 o 
  -2  15  11      160.77      175.17     25.39 o 
  -1  15  11       15.58       27.93     13.69 o 
   0  15  11        4.46        6.24     23.69 o 
   1  15  11       15.50       11.81     13.69 o 
   2  15  11      160.53      162.12     36.16 o 
   3  15  11       64.47       44.89     23.69 o 
   4  15  11       39.90       40.78     14.53 o 
   5  15  11      184.06      244.80     21.16 o 
  -4  16  11       77.93       68.32     13.14 o 
  -3  16  11       22.22       35.26     11.75 o 
  -2  16  11       27.85       30.16     16.41 o 
  -1  16  11       26.30      106.48     43.65 o 
   0  16  11        0.31       16.21     21.20 o 
   1  16  11       26.37       53.13     15.59 o 
   2  16  11       28.03       23.69     22.45 o 
   3  16  11       22.72       23.07     16.84 o 
   4  16  11       78.07       82.52     14.53 o 
  -3  17  11       52.89       48.82      9.90 o 
  -2  17  11       61.21       55.55     19.33 o 
  -1  17  11       65.00       72.33     26.19 o 
   0  17  11       16.26       22.45     22.45 o 
   3  17  11       52.87       59.86     19.95 o 
   4  17  11       10.30       17.46     12.47 o 
  -2  18  11        1.48       -4.17     11.06 o 
  -1  18  11       77.38       73.42     56.12 o 
   0  18  11        0.00       -3.74     16.21 o 
   3  18  11       32.63       33.67     13.72 o 
  -1  19  11        0.34       13.09     20.58 o 
   0   0  12        0.50       -1.84      8.80 o 
   1   0  12       25.44       15.28      6.39 o 
   2   0  12     4031.85     4627.86     97.94 o 
   3   0  12      366.95      303.49     31.09 o 
   4   0  12      808.49      743.68     52.49 o 
   5   0  12       64.09       36.68     11.04 o 
   6   0  12     2670.39     2994.72    112.16 o 
   7   0  12        0.00       -5.55     13.48 o 
   8   0  12       18.20        8.19      5.95 o 
  -8   1  12        6.85        6.24      8.23 o 
  -7   1  12       24.49       16.06     17.46 o 
  -6   1  12      213.92      182.72     26.06 o 
  -5   1  12      419.17      367.45     26.23 o 
  -4   1  12      239.11      235.52     34.00 o 
  -3   1  12     1998.87     1928.25     78.05 o 
  -2   1  12      394.50      391.49     23.57 o 
  -1   1  12      729.20      581.82     20.76 o 
   0   1  12     3418.42     3166.33     47.17 o 
   1   1  12      729.04      609.37     26.49 o 
   2   1  12      393.28      402.94     26.14 o 
   3   1  12     2002.47     1913.60     76.42 o 
   4   1  12      238.15      231.10     32.33 o 
   5   1  12      417.54      395.01     24.23 o 
   6   1  12      213.67      221.95     25.55 o 
   7   1  12       24.59       23.53     11.90 o 
   8   1  12        6.77       18.08      9.70 o 
  -8   2  12        5.30       -1.36      7.13 o 
  -7   2  12       85.59       76.60     23.07 o 
  -6   2  12        9.43       43.65     24.94 o 
  -5   2  12      173.51      170.05     18.16 o 
  -4   2  12      493.56      568.31     49.99 o 
  -3   2  12      651.18      636.56     42.34 o 
  -2   2  12       60.65       88.55     16.65 o 
  -1   2  12     2841.78     3279.56     57.11 o 
   0   2  12      438.35      414.80     22.68 o 
   1   2  12     2838.52     3293.52     79.65 o 
   2   2  12       59.40       54.77     13.80 o 
   3   2  12      650.29      734.96     49.67 o 
   4   2  12      494.10      588.83     50.48 o 
   5   2  12      173.32      171.14     15.07 o 
   6   2  12        9.47       12.55     14.03 o 
   7   2  12       85.53       65.59     12.14 o 
   8   2  12        5.48       16.57      9.23 o 
  -8   3  12       18.21       19.31      6.87 o 
  -7   3  12       65.56       66.63     14.01 o 
  -6   3  12      362.82      383.38     34.82 o 
  -5   3  12      252.01      246.41     20.80 o 
  -4   3  12      130.28      118.40     32.64 o 
  -3   3  12      385.38      312.44     40.11 o 
  -2   3  12      399.08      374.47     29.70 o 
  -1   3  12      930.62      846.96     27.73 o 
   0   3  12      444.20      360.84     19.15 o 
   1   3  12      935.70      939.69     30.35 o 
   2   3  12      399.35      394.88     27.78 o 
   3   3  12      385.38      352.89     37.14 o 
   4   3  12      129.91      134.97     27.91 o 
   5   3  12      252.03      270.19     18.91 o 
   6   3  12      363.26      387.44     27.35 o 
   7   3  12       65.67       71.79     12.23 o 
   8   3  12       18.15       16.57      6.93 o 
  -8   4  12       49.33       42.40     14.96 o 
  -7   4  12      266.49      297.27     28.18 o 
  -6   4  12       31.69       44.99     19.38 o 
  -5   4  12      649.49      596.32     27.57 o 
  -4   4  12       49.70       44.92     21.59 o 
  -3   4  12     1400.35     1529.65     77.48 o 
  -2   4  12      236.29      271.25     22.90 o 
  -1   4  12       61.32       65.12     13.10 o 
   0   4  12      467.09      470.21     22.63 o 
   1   4  12       60.36       67.50     11.34 o 
   2   4  12      236.04      297.64     27.16 o 
   3   4  12     1400.92     1573.02     76.54 o 
   4   4  12       49.62       38.21     19.07 o 
   5   4  12      649.42      735.19     37.94 o 
   6   4  12       31.64       41.77     12.66 o 
   7   4  12      266.44      269.85     22.72 o 
   8   4  12       49.13       44.22     10.11 o 
  -8   5  12       29.78       28.68     12.47 o 
  -7   5  12       24.48       15.21      9.58 o 
  -6   5  12      402.80      343.72     23.00 o 
  -5   5  12       51.42       29.75     13.14 o 
  -4   5  12      233.49      208.32     39.54 o 
  -3   5  12       53.06       40.51     15.59 o 
  -2   5  12      200.38      180.89     20.54 o 
  -1   5  12      159.59      157.87     15.75 o 
   0   5  12      800.73      731.32     32.79 o 
   1   5  12      158.93      179.42     19.52 o 
   2   5  12      201.20      220.64     44.36 o 
   3   5  12       53.28       46.48     19.63 o 
   4   5  12      234.45      229.34     35.40 o 
   5   5  12       51.30       54.13      9.89 o 
   6   5  12      404.01      378.51     23.88 o 
   7   5  12       24.56       28.05     11.83 o 
  -7   6  12       28.40       19.69      8.76 o 
  -6   6  12       19.72       17.25     13.18 o 
  -5   6  12       29.93       26.72     11.37 o 
  -4   6  12       36.43       46.14     34.92 o 
  -3   6  12       70.14       57.86     15.56 o 
  -2   6  12       33.25       28.29      9.19 o 
  -1   6  12      904.73      879.76     34.17 o 
   0   6  12        0.44       -0.27      9.32 o 
   1   6  12      905.24      947.84     34.33 o 
   2   6  12       32.62       36.63     16.52 o 
   3   6  12       70.11       74.90     21.53 o 
   4   6  12       36.96       25.17     20.12 o 
   5   6  12       30.00       28.36      8.59 o 
   6   6  12       19.88       32.84     15.22 o 
   7   6  12       28.60       30.88     11.91 o 
  -7   7  12      121.04       92.28     23.69 o 
  -6   7  12      293.12      264.10     23.51 o 
  -5   7  12      258.59      224.07     22.56 o 
  -4   7  12      148.52      120.36     15.00 o 
  -3   7  12        3.14        9.17     14.07 o 
  -2   7  12      307.52      334.25     26.69 o 
  -1   7  12      257.50      215.01     19.66 o 
   0   7  12      115.84      124.58     16.66 o 
   1   7  12      256.77      237.41     19.63 o 
   2   7  12      307.35      336.93     38.70 o 
   3   7  12        3.23       17.27     22.97 o 
   4   7  12      148.15      153.72     15.24 o 
   5   7  12      258.53      291.62     34.14 o 
   6   7  12      291.70      302.45     24.66 o 
   7   7  12      120.69      148.22     26.12 o 
  -7   8  12       18.58       -1.25      9.70 o 
  -6   8  12       83.15       89.45     20.37 o 
  -5   8  12      359.43      310.69     33.87 o 
  -4   8  12       82.86       83.20     14.40 o 
  -3   8  12      473.69      492.59     78.57 o 
  -2   8  12       96.87       92.75     23.83 o 
  -1   8  12      181.73      204.69     18.51 o 
   0   8  12        5.89       -2.34      9.30 o 
   1   8  12      181.26      203.48     21.32 o 
   2   8  12       96.64       70.45     21.26 o 
   3   8  12      473.15      482.54     58.18 o 
   4   8  12       82.90      108.57     14.59 o 
   5   8  12      359.30      371.78     27.02 o 
   6   8  12       83.55      106.36     15.93 o 
   7   8  12       18.51       17.99     16.84 o 
  -7   9  12        6.23       -9.88      9.88 o 
  -6   9  12       96.59       90.27     20.22 o 
  -5   9  12      220.86      214.50     41.15 o 
  -4   9  12       62.56       87.08     21.50 o 
  -3   9  12      251.73      241.97     33.44 o 
  -2   9  12      189.33      147.60     28.88 o 
  -1   9  12      348.66      341.10     37.96 o 
   0   9  12      213.64      232.20     23.88 o 
   1   9  12      350.36      336.61     26.35 o 
   2   9  12      189.11      166.63     21.26 o 
   3   9  12      249.72      264.78     29.43 o 
   4   9  12       62.52       58.10     12.86 o 
   5   9  12      220.70      251.21     23.02 o 
   6   9  12       97.04       88.79     14.56 o 
   7   9  12        6.29       -0.13      8.34 o 
  -7  10  12       16.49      -11.22     12.47 o 
  -6  10  12       20.37       39.51     15.26 o 
  -5  10  12        2.63        0.00     17.46 o 
  -4  10  12      103.08      111.39     26.95 o 
  -3  10  12       93.55       76.69     18.41 o 
  -2  10  12      247.78      256.76     51.70 o 
  -1  10  12       82.84       84.09     30.71 o 
   0  10  12        8.29        9.15     19.83 o 
   1  10  12       83.19       78.03     26.94 o 
   2  10  12      248.23      239.16     27.24 o 
   3  10  12       93.94       95.51     13.65 o 
   4  10  12      103.17      115.82     15.33 o 
   5  10  12        2.61       -5.17     10.63 o 
   6  10  12       20.41       37.44     10.87 o 
   7  10  12       16.52        7.48      8.73 o 
  -6  11  12       23.70       21.52      8.73 o 
  -5  11  12       29.85       36.39     14.37 o 
  -4  11  12       60.54       65.53     16.78 o 
  -3  11  12      121.29      137.43     18.97 o 
  -2  11  12      368.85      328.10     27.01 o 
  -1  11  12       78.20       56.07     17.82 o 
   0  11  12        5.09       22.03     23.76 o 
   1  11  12       77.23       85.05     16.18 o 
   2  11  12      368.90      337.82     25.39 o 
   3  11  12      122.00      135.17     14.55 o 
   4  11  12       60.79       53.41     10.42 o 
   5  11  12       30.16       32.06     11.00 o 
   6  11  12       23.70       23.70     11.17 o 
  -6  12  12       70.57       64.62      9.97 o 
  -5  12  12       68.21       67.85     16.14 o 
  -4  12  12      116.01       97.54     18.25 o 
  -3  12  12       37.21       45.55     16.36 o 
  -2  12  12      141.17      139.85     19.99 o 
  -1  12  12     1167.47     1192.39     50.59 o 
   0  12  12       29.19       43.49     10.73 o 
   1  12  12     1167.93     1328.75     45.43 o 
   2  12  12      141.00      116.17     21.34 o 
   3  12  12       37.14       24.44     13.99 o 
   4  12  12      115.98      106.44     14.33 o 
   5  12  12       68.27       84.29     14.90 o 
   6  12  12       70.44       82.46     11.79 o 
  -6  13  12      103.54      109.74     19.95 o 
  -5  13  12      157.22      198.89     21.83 o 
  -4  13  12       64.65       50.59     15.12 o 
  -3  13  12       46.42       35.63     13.46 o 
  -2  13  12      683.84      681.27     45.25 o 
  -1  13  12      431.59      413.16     31.61 o 
   0  13  12      177.76      170.29     34.58 o 
   1  13  12      431.68      430.90     32.17 o 
   2  13  12      684.67      738.72     51.67 o 
   3  13  12       46.41       36.42     21.11 o 
   4  13  12       64.59       72.42     13.33 o 
   5  13  12      157.60      201.35     25.41 o 
   6  13  12      103.84       99.63     14.03 o 
  -5  14  12      150.10      147.15     16.78 o 
  -4  14  12       35.51       35.57     12.58 o 
  -3  14  12       78.29       55.17     16.19 o 
  -2  14  12      146.89      135.04     23.06 o 
  -1  14  12      382.52      385.34     53.62 o 
   0  14  12        3.60       47.39     28.68 o 
   1  14  12      382.52      387.84     51.13 o 
   2  14  12      147.40      144.41     26.80 o 
   3  14  12       78.95       75.81     38.66 o 
   4  14  12       35.60       22.30      9.84 o 
   5  14  12      150.33      193.46     19.73 o 
  -5  15  12      316.54      337.51     29.31 o 
  -4  15  12       29.93       49.24     12.78 o 
  -3  15  12      391.80      363.58     27.28 o 
  -2  15  12       30.99       33.67     24.94 o 
  -1  15  12        3.63        7.21     13.43 o 
   0  15  12       27.21       17.46     21.20 o 
   1  15  12        3.60        2.53     15.87 o 
   3  15  12      392.31      446.45     51.13 o 
   4  15  12       29.91       43.06     14.91 o 
   5  15  12      315.73      364.59     63.60 o 
  -4  16  12        6.53        7.42      8.34 o 
  -3  16  12      227.81      220.71     24.99 o 
  -2  16  12       23.66        6.21     12.96 o 
  -1  16  12      124.16      118.91     29.93 o 
   0  16  12       42.79       12.47     21.20 o 
   1  16  12      124.51      120.96     23.61 o 
   2  16  12       23.69       20.31     15.26 o 
   3  16  12      227.73      232.94     20.80 o 
   4  16  12        6.55       14.57      8.58 o 
  -3  17  12        2.75       -1.97      8.07 o 
  -2  17  12       60.65       38.69     24.32 o 
  -1  17  12       90.92       82.31     24.94 o 
   0  17  12        7.51       -6.24     17.46 o 
   3  17  12        2.70        6.14     11.00 o 
  -2  18  12       36.67       25.34     14.34 o 
  -1  18  12      256.36      212.42     92.28 o 
   0  18  12       13.46      -12.47     18.71 o 
   1  18  12      256.46      298.05     37.41 o 
   2  18  12       36.67      -11.22     14.96 o 
   1   0  13       71.09       69.04      8.69 o 
   2   0  13     6464.33     7455.87    123.22 o 
   3   0  13       20.89       15.77     12.37 o 
   4   0  13     2142.91     2578.46     97.20 o 
   5   0  13       16.31       16.27      9.60 o 
   6   0  13      168.12      166.43     21.44 o 
   7   0  13       19.08       18.88     12.58 o 
   8   0  13        4.26        0.62     13.09 o 
  -8   1  13       86.42       47.39     11.46 o 
  -7   1  13      125.27      133.64     21.59 o 
  -6   1  13      157.96      146.95     24.24 o 
  -5   1  13       38.07       36.58     11.22 o 
  -4   1  13      328.91      262.81     33.93 o 
  -3   1  13      977.20      820.77     46.80 o 
  -2   1  13     1779.83     1781.98     59.94 o 
  -1   1  13      259.86      232.67     14.53 o 
   0   1  13     1678.76     1482.39     32.33 o 
   1   1  13      260.11      236.02     18.01 o 
   2   1  13     1779.09     1768.12     52.93 o 
   3   1  13      975.38      913.59     54.47 o 
   4   1  13      328.24      333.40     37.90 o 
   5   1  13       37.74       34.41     11.35 o 
   6   1  13      158.51      179.51     20.38 o 
   7   1  13      125.23      131.57     17.48 o 
   8   1  13       86.69       72.44     12.76 o 
  -8   2  13        4.60        3.80     14.34 o 
  -7   2  13      249.39      246.12     26.41 o 
  -6   2  13      215.48      190.80     38.66 o 
  -5   2  13     1680.71     1871.65     57.29 o 
  -4   2  13       20.95        7.87     15.09 o 
  -3   2  13      989.02      895.11     65.61 o 
  -2   2  13     4769.95     5213.37    112.06 o 
  -1   2  13      506.53      538.79     20.58 o 
   0   2  13       64.41       55.50      8.35 o 
   1   2  13      505.48      620.39     40.41 o 
   2   2  13     4769.81     5288.29    153.90 o 
   3   2  13      989.98     1018.70     59.66 o 
   4   2  13       21.11       13.70     13.55 o 
   5   2  13     1680.94     1969.34     51.14 o 
   6   2  13      214.56      233.31     24.68 o 
   7   2  13      249.41      291.14     23.56 o 
   8   2  13        4.64        1.87     13.09 o 
  -8   3  13       21.35       13.06      7.46 o 
  -7   3  13      242.53      225.87     24.07 o 
  -6   3  13      283.63      227.68     27.17 o 
  -5   3  13      309.88      300.22     23.61 o 
  -4   3  13      178.83      175.35     39.23 o 
  -3   3  13       41.53       38.39     15.81 o 
  -2   3  13      643.50      731.14     40.29 o 
  -1   3  13     2129.16     2009.76     47.52 o 
   0   3  13      280.80      273.39     15.03 o 
   1   3  13     2125.54     1985.49     55.30 o 
   2   3  13      645.73      676.96     35.95 o 
   3   3  13       41.41       39.28     17.43 o 
   4   3  13      178.58      142.52     28.55 o 
   5   3  13      310.15      308.85     18.57 o 
   6   3  13      282.89      274.60     23.23 o 
   7   3  13      242.35      233.60     26.53 o 
   8   3  13       21.14       20.41      8.34 o 
  -8   4  13       40.40       31.18     12.47 o 
  -7   4  13      256.03      230.14     32.76 o 
  -6   4  13       28.10       16.54     11.16 o 
  -5   4  13      392.91      373.31     25.87 o 
  -4   4  13       82.45       99.54     29.53 o 
  -3   4  13       13.38       20.56     13.84 o 
  -2   4  13    10854.57    13385.08    256.82 o 
  -1   4  13      313.93      276.36     23.10 o 
   0   4  13        1.37        1.17      7.74 o 
   1   4  13      314.32      311.07     22.52 o 
   2   4  13    10853.67    13258.95    195.97 o 
   3   4  13       13.45       17.72     15.77 o 
   4   4  13       82.49       84.78     25.03 o 
   5   4  13      393.03      514.67     22.26 o 
   6   4  13       28.06       20.41     10.79 o 
   7   4  13      256.16      288.35     29.06 o 
   8   4  13       40.26       36.16     12.47 o 
  -7   5  13       55.15       40.32     10.80 o 
  -6   5  13      138.33      125.29     16.37 o 
  -5   5  13      129.31      120.11     17.34 o 
  -4   5  13      194.47      167.73     48.64 o 
  -3   5  13      138.55      110.70     21.69 o 
  -2   5  13      387.12      465.74     33.94 o 
  -1   5  13     1581.83     1579.49     52.39 o 
   0   5  13       50.35       31.25     11.17 o 
   1   5  13     1585.40     1556.47     53.13 o 
   2   5  13      387.76      492.53     41.85 o 
   3   5  13      139.65      119.85     25.29 o 
   4   5  13      192.98      205.04     34.14 o 
   5   5  13      129.11      142.60     13.96 o 
   6   5  13      138.10      137.34     18.06 o 
   7   5  13       55.15       57.94     13.35 o 
  -7   6  13        0.22        6.24      9.58 o 
  -6   6  13      454.57      477.26     29.72 o 
  -5   6  13      256.16      218.91     22.46 o 
  -4   6  13       12.62       10.39     14.96 o 
  -3   6  13      845.26      929.83     49.73 o 
  -2   6  13      654.62      705.90     36.98 o 
  -1   6  13      433.32      429.97     29.31 o 
   0   6  13     1047.16     1063.21     42.54 o 
   1   6  13      433.33      438.25     30.22 o 
   2   6  13      655.71      725.40     52.76 o 
   3   6  13      844.55      989.77     80.61 o 
   4   6  13       12.74       17.89      9.96 o 
   5   6  13      256.28      225.78     18.34 o 
   6   6  13      454.27      514.44     35.09 o 
   7   6  13        0.20       11.80     10.03 o 
  -7   7  13       25.29       -6.24     14.96 o 
  -6   7  13      419.81      349.27     26.11 o 
  -5   7  13      322.69      287.69     33.30 o 
  -4   7  13       88.07       79.71     18.30 o 
  -3   7  13       17.25       24.52     14.26 o 
  -2   7  13       53.40       55.20     14.39 o 
  -1   7  13      331.41      283.39     25.60 o 
   0   7  13      118.93      101.46     17.74 o 
   1   7  13      330.96      310.97     22.51 o 
   2   7  13       53.16       56.52     19.69 o 
   3   7  13       17.47       34.38     16.86 o 
   4   7  13       88.48       92.54     14.02 o 
   5   7  13      322.41      293.93     27.88 o 
   6   7  13      420.48      397.61     37.80 o 
   7   7  13       25.25       20.23      9.30 o 
  -7   8  13       44.35        9.48      8.69 o 
  -6   8  13       19.27       32.56     15.58 o 
  -5   8  13       20.47       31.64     12.31 o 
  -4   8  13       35.66       49.82     11.22 o 
  -3   8  13       98.34       86.05     33.67 o 
  -2   8  13      179.17      182.33     29.88 o 
  -1   8  13       81.49       88.27     15.71 o 
   0   8  13        1.62       10.11     11.08 o 
   1   8  13       81.93       73.22     14.77 o 
   2   8  13      178.77      209.66     23.83 o 
   3   8  13       98.70       91.09     29.31 o 
   4   8  13       35.61       43.30     11.70 o 
   5   8  13       20.48       39.49     14.90 o 
   6   8  13       19.38       24.68     10.42 o 
   7   8  13       44.50       42.77     11.88 o 
  -7   9  13       29.66       13.72     12.47 o 
  -6   9  13      102.18       95.48     19.33 o 
  -5   9  13       48.15       46.51     16.30 o 
  -4   9  13      145.17      148.24     19.15 o 
  -3   9  13      204.20      202.61     21.35 o 
  -2   9  13       13.52        7.52     17.19 o 
  -1   9  13      213.19      168.28     39.65 o 
   0   9  13      140.29      127.96     21.24 o 
   1   9  13      212.72      181.33     21.54 o 
   2   9  13       13.32        7.33     11.37 o 
   3   9  13      205.72      210.74     22.07 o 
   4   9  13      145.13      143.16     16.33 o 
   5   9  13       47.86       52.72     12.87 o 
   6   9  13      101.72       92.17     14.24 o 
   7   9  13       29.54       31.86      9.58 o 
  -6  10  13       42.29       44.57     15.41 o 
  -5  10  13       45.23       43.33     15.41 o 
  -4  10  13      122.70      102.72     18.38 o 
  -3  10  13       34.73       35.24     13.06 o 
  -2  10  13       15.80       20.04     12.83 o 
  -1  10  13       35.80       32.00     19.61 o 
   0  10  13      126.20      116.60     32.63 o 
   1  10  13       35.58       32.54     14.87 o 
   2  10  13       15.69       12.90     11.77 o 
   3  10  13       34.75       31.63      9.50 o 
   4  10  13      122.72      111.65     14.83 o 
   5  10  13       45.02       75.56     14.58 o 
   6  10  13       42.67       45.92     10.79 o 
  -6  11  13       46.32       45.70     13.72 o 
  -5  11  13      121.22      107.70     19.13 o 
  -4  11  13       87.52       94.27     18.01 o 
  -3  11  13      131.51      105.26     17.31 o 
  -2  11  13      644.68      590.40     38.78 o 
  -1  11  13      607.41      552.68     34.77 o 
   0  11  13      648.53      579.53     29.80 o 
   1  11  13      608.55      585.85     26.71 o 
   2  11  13      645.42      618.25     30.52 o 
   3  11  13      130.63      101.15     14.13 o 
   4  11  13       87.29       85.42     11.69 o 
   5  11  13      121.60      145.70     16.82 o 
   6  11  13       46.17       53.53     11.22 o 
  -6  12  13        2.78        3.42      9.88 o 
  -5  12  13       18.09        6.38     11.06 o 
  -4  12  13        1.62        4.42     12.03 o 
  -3  12  13      121.98      112.05     18.92 o 
  -2  12  13      283.52      306.25     29.20 o 
  -1  12  13      597.32      564.95     35.58 o 
   0  12  13      100.06       96.40     13.91 o 
   1  12  13      596.25      614.80     41.77 o 
   2  12  13      283.13      319.64     20.36 o 
   3  12  13      121.81       95.75     28.06 o 
   4  12  13        1.60       12.28      9.16 o 
   5  12  13       18.24       33.58     12.36 o 
   6  12  13        2.80        9.70      7.02 o 
  -5  13  13      102.47       95.10     20.58 o 
  -4  13  13       68.01       56.68     14.10 o 
  -3  13  13       64.47       60.31     16.31 o 
  -2  13  13       15.97       17.39     14.30 o 
  -1  13  13      781.32      793.49     55.62 o 
   0  13  13      460.95      462.75     29.07 o 
   1  13  13      781.50      803.87     49.72 o 
   2  13  13       16.08       21.39     17.37 o 
   3  13  13       64.96       59.20     13.33 o 
   4  13  13       68.36       58.57     15.18 o 
   5  13  13      102.28      118.64     14.01 o 
  -5  14  13        1.05        3.87      8.07 o 
  -4  14  13        5.00       20.22     11.23 o 
  -3  14  13       82.90       70.91     16.19 o 
  -2  14  13      257.10      299.30     44.89 o 
  -1  14  13       34.73       56.20     19.71 o 
   0  14  13      302.30      314.26     46.14 o 
   1  14  13       34.42       67.62     21.59 o 
   2  14  13      256.74      327.98     48.64 o 
   3  14  13       82.98       57.34     18.94 o 
   4  14  13        4.91        6.72     12.62 o 
   5  14  13        1.07       -4.83     10.47 o 
  -5  15  13       42.26       18.71     11.22 o 
  -4  15  13       30.55       23.69     24.32 o 
  -3  15  13      382.33      346.60     25.41 o 
  -2  15  13      156.24      130.94     33.67 o 
  -1  15  13       13.38       18.71     22.45 o 
   0  15  13      153.56      129.69     32.42 o 
   1  15  13       13.40       15.82     16.68 o 
   2  15  13      155.86      182.93     27.52 o 
   3  15  13      381.17      425.25     48.64 o 
   4  15  13       30.68       32.46     14.03 o 
  -4  16  13       44.66       43.97      8.98 o 
  -3  16  13        7.30       17.95     10.26 o 
  -2  16  13       81.14       79.43     25.56 o 
  -1  16  13       43.92       63.60     26.19 o 
   0  16  13        6.22       23.69     27.44 o 
   1  16  13       43.49       49.88     27.44 o 
   2  16  13       81.05      109.74     33.67 o 
   3  16  13        7.33        5.21     10.75 o 
   4  16  13       44.60       61.18     10.30 o 
  -3  17  13        9.41       36.16     21.82 o 
  -2  17  13       31.61       38.00     14.91 o 
  -1  17  13       81.42       83.55     24.94 o 
   0  17  13       30.16       27.44     19.95 o 
   3  17  13        9.36       27.44     17.46 o 
  -2  18  13        4.26       23.69     17.46 o 
  -1  18  13        1.64       -1.08     19.95 o 
   0  18  13       72.31       93.53     24.94 o 
   1  18  13        1.56       -3.74     17.46 o 
   2  18  13        4.29        3.74     13.72 o 
   0   0  14     1651.37     1771.97     52.94 o 
   1   0  14      386.13      380.84     19.13 o 
   2   0  14      405.29      551.10     29.61 o 
   3   0  14        6.36        7.50     11.90 o 
   4   0  14     3473.92     3930.24    150.12 o 
   5   0  14      116.03       98.74     13.11 o 
   6   0  14        7.16      -12.83     18.31 o 
   7   0  14        0.37       23.27     16.84 o 
   8   0  14       27.31       19.62      9.98 o 
  -8   1  14       68.70       53.01     10.58 o 
  -7   1  14       62.87       73.02     17.64 o 
  -6   1  14       91.75       82.90     20.22 o 
  -5   1  14      404.97      385.78     23.60 o 
  -4   1  14      340.25      318.83     50.65 o 
  -3   1  14      476.83      431.69     38.75 o 
  -2   1  14      740.23      813.08     44.09 o 
  -1   1  14     1552.56     1473.39     39.06 o 
   0   1  14       10.68        7.86      6.71 o 
   1   1  14     1550.56     1486.08     40.17 o 
   2   1  14      739.64      778.36     36.66 o 
   3   1  14      474.59      483.94     41.29 o 
   4   1  14      338.97      324.80     38.38 o 
   5   1  14      405.58      433.24     21.91 o 
   6   1  14       91.33       93.04     15.15 o 
   7   1  14       62.90       42.98     11.90 o 
   8   1  14       68.49       63.58     11.46 o 
  -8   2  14        3.38       -5.38      6.89 o 
  -7   2  14       19.82        9.82      9.87 o 
  -6   2  14       73.77       65.60     23.07 o 
  -5   2  14      143.47      123.07     17.45 o 
  -4   2  14      565.37      569.91     91.04 o 
  -3   2  14     1010.51      966.66    142.79 o 
  -2   2  14       34.64       37.75      9.36 o 
  -1   2  14       79.21       77.05     10.23 o 
   0   2  14        4.66        1.82      6.96 o 
   1   2  14       80.09       80.65     11.46 o 
   2   2  14       34.82       25.17     11.29 o 
   3   2  14     1011.64     1047.17     62.06 o 
   4   2  14      564.82      631.54     53.32 o 
   5   2  14      141.90      143.21     14.08 o 
   6   2  14       73.69       58.75     13.39 o 
   7   2  14       19.72       10.69     10.08 o 
   8   2  14        3.36       10.20      7.46 o 
  -8   3  14       37.44       27.44     11.22 o 
  -7   3  14       23.79       17.94     10.03 o 
  -6   3  14      362.77      340.78     33.37 o 
  -5   3  14      734.12      686.22     36.29 o 
  -4   3  14      383.55      286.83     67.34 o 
  -3   3  14       67.30       54.80     22.37 o 
  -2   3  14      510.20      477.73     39.36 o 
  -1   3  14      692.51      682.41     33.34 o 
   0   3  14        1.18        6.92      6.74 o 
   1   3  14      692.23      696.65     33.93 o 
   2   3  14      512.40      468.34     33.80 o 
   3   3  14       67.17       57.72     19.20 o 
   4   3  14      385.43      387.12     49.51 o 
   5   3  14      734.64      805.00     30.84 o 
   6   3  14      364.81      388.94     30.19 o 
   7   3  14       23.76       28.91     11.01 o 
  -7   4  14      342.02      321.92     38.46 o 
  -6   4  14       83.82       44.27     22.49 o 
  -5   4  14      267.21      247.56     22.52 o 
  -4   4  14       24.45       14.86     19.77 o 
  -3   4  14       93.73       70.16     18.63 o 
  -2   4  14      668.18      768.55     49.32 o 
  -1   4  14      412.18      510.63     30.76 o 
   0   4  14       22.40        9.90     10.14 o 
   1   4  14      412.10      534.60     30.85 o 
   2   4  14      667.56      674.04     57.88 o 
   3   4  14       94.23       72.02     21.48 o 
   4   4  14       24.30       18.80     16.51 o 
   5   4  14      267.40      322.59     19.30 o 
   6   4  14       83.50       81.81     14.66 o 
   7   4  14      342.32      419.37     53.00 o 
  -7   5  14       97.18       84.97     13.56 o 
  -6   5  14       48.35       14.56      9.77 o 
  -5   5  14      112.26       92.76     17.16 o 
  -4   5  14      125.52      188.49     64.22 o 
  -3   5  14      214.92      173.28     32.94 o 
  -2   5  14     1437.36     1449.76     67.66 o 
  -1   5  14     2102.23     2058.44     76.61 o 
   0   5  14      115.04       95.69     15.70 o 
   1   5  14     2097.31     2112.29     62.68 o 
   2   5  14     1435.01     1327.67     68.64 o 
   3   5  14      213.31      220.09     43.15 o 
   4   5  14      125.10      136.69     29.88 o 
   5   5  14      112.03      112.54     12.37 o 
   6   5  14       48.42       59.77     16.70 o 
   7   5  14       96.69       92.56     21.39 o 
  -7   6  14       35.07       25.19     11.00 o 
  -6   6  14       86.41       78.26     15.12 o 
  -5   6  14      226.45      217.88     23.27 o 
  -4   6  14        7.31       10.51      9.70 o 
  -3   6  14      376.64      415.81     35.70 o 
  -2   6  14       46.64       50.12     13.95 o 
  -1   6  14      322.70      345.21     26.96 o 
   0   6  14       35.18       39.62     12.49 o 
   1   6  14      324.51      368.56     29.30 o 
   2   6  14       47.52       83.65     21.52 o 
   3   6  14      376.30      435.09     55.73 o 
   4   6  14        7.43        4.12      9.70 o 
   5   6  14      226.63      222.79     25.11 o 
   6   6  14       86.52       92.30     18.23 o 
   7   6  14       34.96       37.32     10.60 o 
  -7   7  14       35.69       19.49     10.47 o 
  -6   7  14      312.43      283.38     23.02 o 
  -5   7  14       32.55       30.26     11.90 o 
  -4   7  14        2.14        5.22      8.90 o 
  -3   7  14      180.77      135.82     38.66 o 
  -2   7  14      208.09      225.13     23.99 o 
  -1   7  14      258.87      274.95     26.33 o 
   0   7  14      149.88      116.69     17.79 o 
   1   7  14      258.00      257.34     26.96 o 
   2   7  14      208.92      220.91     23.43 o 
   3   7  14      181.48      165.25     29.55 o 
   4   7  14        2.09       11.64     12.97 o 
   5   7  14       32.38       26.98     14.80 o 
   6   7  14      312.33      345.84     27.36 o 
   7   7  14       35.82       49.06     11.27 o 
  -7   8  14        2.21       17.82     14.96 o 
  -6   8  14      344.17      377.79     32.18 o 
  -5   8  14      741.31      632.56     51.37 o 
  -4   8  14       19.40       20.82     16.67 o 
  -3   8  14      824.75      790.64     99.77 o 
  -2   8  14      324.46      311.58     28.16 o 
  -1   8  14      135.25      140.00     19.75 o 
   0   8  14      162.35      140.42     18.25 o 
   1   8  14      135.25      144.15     22.28 o 
   2   8  14      324.93      364.12     29.58 o 
   3   8  14      824.21      921.07     52.42 o 
   4   8  14       19.34       21.42     12.45 o 
   5   8  14      742.11      843.63     38.62 o 
   6   8  14      344.18      458.04     30.62 o 
   7   8  14        2.21        5.24      9.98 o 
  -7   9  14        3.42       11.22     12.47 o 
  -6   9  14       26.86       25.28     14.37 o 
  -5   9  14        0.91       -0.04     13.14 o 
  -4   9  14      147.75      151.05     15.93 o 
  -3   9  14       26.62       11.89     10.79 o 
  -2   9  14       15.32       17.33     21.11 o 
  -1   9  14      497.51      481.44     61.24 o 
   0   9  14       15.22        7.04      9.99 o 
   1   9  14      497.06      489.94     37.07 o 
   2   9  14       15.20       10.70     12.64 o 
   3   9  14       26.22       31.69     11.73 o 
   4   9  14      147.21      153.29     20.05 o 
   5   9  14        0.83      -11.26     11.76 o 
   6   9  14       26.90       24.70      9.95 o 
   7   9  14        3.50        9.98      9.98 o 
  -6  10  14      315.70      313.11     26.80 o 
  -5  10  14       21.10       10.42     13.14 o 
  -4  10  14        9.64       -0.99     18.08 o 
  -3  10  14      182.62      213.41     21.33 o 
  -2  10  14     1366.11     1384.44     69.57 o 
  -1  10  14      684.89      645.67     72.95 o 
   0  10  14       90.54       73.19     28.65 o 
   1  10  14      684.92      701.89     51.98 o 
   2  10  14     1366.14     1492.94     38.84 o 
   3  10  14      182.24      189.59     16.93 o 
   4  10  14        9.66       17.52      9.44 o 
   5  10  14       21.26       16.08     10.74 o 
   6  10  14      315.71      381.46     21.84 o 
  -6  11  14       62.65       41.28     12.76 o 
  -5  11  14      184.42      176.55     22.47 o 
  -4  11  14       51.02       34.29     16.75 o 
  -3  11  14       71.06       67.40     16.91 o 
  -2  11  14      192.88      186.84     23.56 o 
  -1  11  14     1175.55     1132.17     49.46 o 
   0  11  14     1341.51     1312.18     35.77 o 
   1  11  14     1175.60     1167.82     35.61 o 
   2  11  14      192.44      197.83     18.27 o 
   3  11  14       71.95       67.94     13.23 o 
   4  11  14       51.30       48.71     11.13 o 
   5  11  14      184.89      191.29     17.70 o 
   6  11  14       62.56       53.26     11.31 o 
  -6  12  14       75.41      113.50     14.99 o 
  -5  12  14      496.32      465.04     31.42 o 
  -4  12  14        2.36       18.77     12.04 o 
  -3  12  14       20.53       17.89     13.70 o 
  -2  12  14       26.18       36.95     18.33 o 
  -1  12  14      296.14      312.66     27.76 o 
   0  12  14       35.32       46.21     14.46 o 
   1  12  14      296.66      325.90     22.47 o 
   2  12  14       25.97       41.53     14.43 o 
   3  12  14       20.63       15.42     15.08 o 
   4  12  14        2.33        9.79      9.93 o 
   5  12  14      496.02      551.74     29.13 o 
   6  12  14       75.37       82.39     14.06 o 
  -5  13  14       76.23       88.83     14.96 o 
  -4  13  14       42.50       40.58     13.36 o 
  -3  13  14       90.48       83.92     17.64 o 
  -2  13  14      108.15      134.11     23.06 o 
  -1  13  14        2.67       34.67     38.66 o 
   0  13  14      245.25      242.35     28.89 o 
   1  13  14        2.71       86.05     32.42 o 
   2  13  14      108.05      115.38     19.36 o 
   3  13  14       89.78       64.98     12.78 o 
   4  13  14       42.32       29.68     12.98 o 
   5  13  14       76.22       80.89     13.35 o 
  -5  14  14       28.00       27.08      8.98 o 
  -4  14  14        1.99       -3.36     11.36 o 
  -3  14  14       37.01       55.69     14.71 o 
  -2  14  14      136.65      143.41     34.92 o 
  -1  14  14        0.70      -12.47     16.75 o 
   0  14  14       11.52       13.72     24.94 o 
   1  14  14        0.70        2.07     16.84 o 
   2  14  14      135.21      110.99     31.18 o 
   3  14  14       37.22       39.91     23.69 o 
   4  14  14        2.03        5.57      8.17 o 
   5  14  14       27.95       49.00     12.76 o 
  -4  15  14       18.49       15.94      9.88 o 
  -3  15  14       40.18       35.27     12.13 o 
  -2  15  14      652.06      635.16     35.99 o 
  -1  15  14      184.89      173.34     38.66 o 
   0  15  14       93.02       82.31     29.93 o 
   1  15  14      185.02      172.65     21.98 o 
   2  15  14      653.75      671.61     46.14 o 
   4  15  14       18.69       14.09     11.88 o 
  -4  16  14       32.82       41.44      9.70 o 
  -3  16  14      124.91      138.88     15.71 o 
  -2  16  14       15.41        0.71     23.69 o 
  -1  16  14       15.49       24.94     23.69 o 
   0  16  14      130.64      134.68     38.66 o 
   1  16  14       15.39       11.22     24.94 o 
   2  16  14       15.47       26.53     15.87 o 
   3  16  14      124.89      164.18     17.28 o 
   4  16  14       32.65       30.16      8.07 o 
  -3  17  14       87.11       63.40     20.58 o 
  -2  17  14        9.56        4.44     13.78 o 
  -1  17  14       53.21       62.35     22.45 o 
   0  17  14       45.09       40.46     15.58 o 
   3  17  14       87.14       91.04     21.20 o 
  -2  18  14       30.86       39.74     23.07 o 
  -1  18  14       15.54        7.83     10.79 o 
   1  18  14       15.41       27.44     18.71 o 
   2  18  14       30.64       43.65     16.21 o 
   1   0  15       71.42       64.17     10.69 o 
   2   0  15      352.47      478.24     26.09 o 
   3   0  15       21.19        0.47     15.52 o 
   4   0  15      299.52      364.14     78.57 o 
   5   0  15       11.43       14.44     10.22 o 
   6   0  15       81.12       58.15     24.21 o 
   7   0  15        0.74       11.70     11.36 o 
   8   0  15       61.59       51.13     10.11 o 
  -8   1  15       18.52        8.23      6.57 o 
  -7   1  15        0.79       14.30     10.21 o 
  -6   1  15      170.56      154.88     20.26 o 
  -5   1  15      222.43      207.22     19.24 o 
  -4   1  15      686.09      579.13     75.45 o 
  -3   1  15       16.68       17.93     16.04 o 
  -2   1  15     1154.40     1124.08     37.15 o 
  -1   1  15      997.36      911.80     29.40 o 
   0   1  15       39.62       19.85      7.92 o 
   1   1  15      999.73      933.93     33.31 o 
   2   1  15     1154.82     1172.16     45.11 o 
   3   1  15       17.10       29.85     15.33 o 
   4   1  15      685.59      641.94     52.25 o 
   5   1  15      222.92      218.92     15.04 o 
   6   1  15      171.52      183.76     19.66 o 
   7   1  15        0.83       -5.95     10.51 o 
   8   1  15       18.57       21.20     11.22 o 
  -7   2  15        1.15        2.63      9.14 o 
  -6   2  15       70.82       59.57     14.87 o 
  -5   2  15      727.70      762.50     41.96 o 
  -4   2  15      387.65      441.46     82.31 o 
  -3   2  15      988.88      951.41     63.44 o 
  -2   2  15      739.20      826.13     36.71 o 
  -1   2  15     1725.39     1794.65     39.58 o 
   0   2  15       94.75       79.41     10.65 o 
   1   2  15     1725.29     2012.26     53.45 o 
   2   2  15      738.73      858.71     43.62 o 
   3   2  15      990.04     1094.91     63.94 o 
   4   2  15      388.39      441.48     45.49 o 
   5   2  15      728.55      840.63     31.39 o 
   6   2  15       70.57       88.73     15.26 o 
   7   2  15        1.18        4.70     12.47 o 
  -7   3  15      108.84      112.09     15.91 o 
  -6   3  15      162.38      157.65     21.33 o 
  -5   3  15     1244.92     1248.35     48.26 o 
  -4   3  15      543.05      441.46     87.29 o 
  -3   3  15      257.78      194.34     33.67 o 
  -2   3  15     1110.93     1177.12     53.00 o 
  -1   3  15      205.56      178.40     20.59 o 
   0   3  15       19.91       21.00      8.05 o 
   1   3  15      205.64      185.00     15.45 o 
   2   3  15     1109.37     1162.63     52.11 o 
   3   3  15      256.23      205.44     30.65 o 
   4   3  15      543.18      545.50     52.42 o 
   5   3  15     1243.32     1338.39     41.38 o 
   6   3  15      161.12      164.77     26.12 o 
   7   3  15      108.48      100.82     17.59 o 
  -7   4  15       27.13       27.11      9.52 o 
  -6   4  15       22.14       12.04     11.10 o 
  -5   4  15      139.39      141.04     17.38 o 
  -4   4  15      108.89      114.44     29.83 o 
  -3   4  15       89.51      104.63     21.30 o 
  -2   4  15      428.51      501.09     42.67 o 
  -1   4  15      159.92      212.83     21.91 o 
   0   4  15       24.29       23.33     28.68 o 
   1   4  15      159.50      206.99     16.07 o 
   2   4  15      429.52      472.09     50.64 o 
   3   4  15       89.86      102.63     30.26 o 
   4   4  15      108.04       92.47     25.37 o 
   5   4  15      139.22      144.79     14.24 o 
   6   4  15       22.08       25.04     11.50 o 
   7   4  15       27.54       25.96     10.30 o 
  -7   5  15      109.18       98.17     13.14 o 
  -6   5  15      167.20      139.80     20.31 o 
  -5   5  15       59.91       38.24     13.64 o 
  -4   5  15       56.36       53.64     12.64 o 
  -3   5  15      471.03      495.20     46.43 o 
  -2   5  15     2277.86     2524.37     91.08 o 
  -1   5  15      896.63      886.01     42.54 o 
   0   5  15      207.11      189.30     25.49 o 
   1   5  15      899.05      905.68     43.58 o 
   2   5  15     2276.48     2331.49     92.48 o 
   3   5  15      472.96      491.62     58.37 o 
   4   5  15       56.71       91.84     15.80 o 
   5   5  15       60.26       47.20     11.91 o 
   6   5  15      166.54      160.89     20.55 o 
   7   5  15      109.36       95.80     15.04 o 
  -7   6  15       42.76       36.42     10.64 o 
  -6   6  15      248.49      228.04     54.25 o 
  -5   6  15       34.54       54.12     22.45 o 
  -4   6  15       73.16       49.22     14.71 o 
  -3   6  15      525.48      554.18     47.50 o 
  -2   6  15       93.87      114.56     24.85 o 
  -1   6  15      328.75      350.74     30.20 o 
   0   6  15       94.48      123.19     20.96 o 
   1   6  15      328.53      363.58     34.16 o 
   2   6  15       93.57       92.87     17.14 o 
   3   6  15      525.14      607.58     67.11 o 
   4   6  15       73.20       67.80     15.49 o 
   5   6  15       34.49       27.66     14.05 o 
   6   6  15      248.47      250.74     24.68 o 
   7   6  15       42.74       46.07      9.16 o 
  -7   7  15       15.23       14.15     18.71 o 
  -6   7  15      187.30      177.60     23.36 o 
  -5   7  15       26.75       19.10     11.83 o 
  -4   7  15        9.51       11.39     11.72 o 
  -3   7  15       95.29       63.60     19.48 o 
  -2   7  15       82.70       90.10     21.45 o 
  -1   7  15      514.46      533.59     35.37 o 
   0   7  15       37.67       19.99     13.38 o 
   1   7  15      513.11      530.40     37.49 o 
   2   7  15       82.49       81.14     17.49 o 
   3   7  15       95.18      112.58     34.10 o 
   4   7  15        9.70        3.06     11.26 o 
   5   7  15       26.94       51.05     18.79 o 
   6   7  15      187.29      187.66     18.64 o 
   7   7  15       15.07        6.51      8.28 o 
  -7   8  15        5.64        3.68      8.69 o 
  -6   8  15       10.74        4.99     10.58 o 
  -5   8  15       21.62       24.09     11.55 o 
  -4   8  15        1.34       -0.21      9.96 o 
  -3   8  15      102.59       97.93     12.74 o 
  -2   8  15       32.20       33.62     20.53 o 
  -1   8  15      112.94      106.28     19.36 o 
   0   8  15       10.28       10.02     11.58 o 
   1   8  15      113.77      105.32     25.14 o 
   2   8  15       32.26       22.94     13.36 o 
   3   8  15      102.47      117.69     13.98 o 
   4   8  15        1.29        2.22     15.12 o 
   5   8  15       21.80       28.02     13.61 o 
   6   8  15       10.75        6.67      9.84 o 
   7   8  15        5.75       10.60      7.94 o 
  -7   9  15       39.61       13.72     11.22 o 
  -6   9  15       29.77       21.43     13.78 o 
  -5   9  15       12.60       30.52     14.34 o 
  -4   9  15       86.42       80.37     12.29 o 
  -3   9  15       47.55       34.17     11.55 o 
  -2   9  15      271.80      223.72     57.99 o 
  -1   9  15      140.07      117.64     21.53 o 
   0   9  15      680.62      576.29     35.39 o 
   1   9  15      139.81      117.82     23.95 o 
   2   9  15      271.93      249.72     29.57 o 
   3   9  15       47.82       54.88     13.53 o 
   4   9  15       86.14       80.56     14.96 o 
   5   9  15       12.36        7.66      9.95 o 
   6   9  15       29.81       20.85      9.26 o 
   7   9  15       39.61       32.42     12.47 o 
  -6  10  15       13.92       35.85     22.45 o 
  -5  10  15       32.94       29.93     23.69 o 
  -4  10  15       60.57       51.75     13.96 o 
  -3  10  15        2.29       -3.10      9.74 o 
  -2  10  15      735.04      734.86     34.33 o 
  -1  10  15        8.01       18.98     13.73 o 
   0  10  15     2810.99     3100.07    162.12 o 
   1  10  15        8.05       10.17     12.05 o 
   2  10  15      735.40      769.12     28.71 o 
   3  10  15        2.29       17.63     11.06 o 
   4  10  15       60.68       67.48     13.15 o 
   5  10  15       33.10       28.94     10.97 o 
   6  10  15       14.01       30.41      9.06 o 
  -6  11  15       20.86       24.63     10.47 o 
  -5  11  15       64.54       49.92     14.68 o 
  -4  11  15      120.36      125.85     18.68 o 
  -3  11  15      155.33      133.18     19.93 o 
  -2  11  15      129.20      117.20     20.41 o 
  -1  11  15      166.80      130.49     15.78 o 
   0  11  15      138.53      134.99     15.03 o 
   1  11  15      166.09      154.49     14.83 o 
   2  11  15      129.06      113.35     17.32 o 
   3  11  15      155.00      133.10     19.26 o 
   4  11  15      120.87      136.25     18.08 o 
   5  11  15       64.04       64.36     12.14 o 
   6  11  15       20.78       23.59      8.04 o 
  -6  12  15        5.72        7.48     12.47 o 
  -5  12  15       66.07       56.53     14.96 o 
  -4  12  15       13.74       20.08     15.90 o 
  -3  12  15      261.33      318.49     27.28 o 
  -2  12  15       31.31       27.80     13.69 o 
  -1  12  15      301.27      277.98     27.18 o 
   0  12  15       34.25       33.96     11.82 o 
   1  12  15      300.94      308.19     22.03 o 
   2  12  15       31.09       33.82     12.13 o 
   3  12  15      261.43      265.21     33.20 o 
   4  12  15       13.51       23.57     14.04 o 
   5  12  15       65.93       42.58     14.96 o 
   6  12  15        5.72        5.99     11.22 o 
  -5  13  15       34.63       42.36     11.52 o 
  -4  13  15        1.10        6.15     12.25 o 
  -3  13  15       26.23       26.80     13.51 o 
  -2  13  15      298.29      296.80     46.14 o 
  -1  13  15      398.13      471.89     41.00 o 
   0  13  15      172.42      257.58     49.26 o 
   1  13  15      399.00      484.00     76.69 o 
   2  13  15      298.99      262.09     29.06 o 
   3  13  15       26.02       17.42     10.27 o 
   4  13  15        1.10        0.92      9.44 o 
   5  13  15       34.62       93.78     22.10 o 
  -5  14  15       87.64       83.88     12.23 o 
  -4  14  15       25.21       28.82     12.25 o 
  -3  14  15        1.10       -5.76     11.47 o 
  -2  14  15      575.91      624.78     62.35 o 
  -1  14  15       16.62       13.72     23.69 o 
   0  14  15     1031.02      996.41     78.57 o 
   1  14  15       16.58       49.88     27.44 o 
   3  14  15        1.09        4.69     10.79 o 
   4  14  15       25.11       32.81     11.36 o 
   5  14  15       87.72       93.51     14.53 o 
  -4  15  15       63.54       48.78     12.35 o 
  -3  15  15       23.97       29.65     11.41 o 
  -2  15  15       50.37       49.98     15.59 o 
  -1  15  15       79.31       74.82     29.93 o 
   0  15  15      289.66      301.79     46.14 o 
   1  15  15       79.36       88.54     22.05 o 
   2  15  15       50.03       51.36     18.58 o 
   4  15  15       63.33       53.62     21.20 o 
  -4  16  15        3.83        3.74      9.98 o 
  -3  16  15       61.09       77.82     16.48 o 
  -2  16  15      140.04      127.72     28.68 o 
  -1  16  15        2.25        7.48     22.45 o 
   0  16  15       12.33       20.45     34.92 o 
   1  16  15        2.25       25.52     19.71 o 
   2  16  15      140.11      155.88     33.67 o 
   3  16  15       61.31       56.44     24.32 o 
   4  16  15        3.91       -2.49     12.47 o 
  -3  17  15       57.53       49.88     14.96 o 
  -2  17  15       40.31       35.96     13.65 o 
  -1  17  15       18.64      -27.44     27.44 o 
   0  17  15       17.58       16.21     19.95 o 
  -2  18  15        1.27      -11.22     11.22 o 
  -1  18  15        6.57        5.74      7.70 o 
   1  18  15        6.55      -16.21     16.21 o 
   2  18  15        1.27        9.98     12.47 o 
   0   0  16     5049.08     6178.20    105.80 o 
   1   0  16       12.97       17.24      8.51 o 
   2   0  16       39.50       43.00     13.78 o 
   3   0  16        0.28       -7.48     17.30 o 
   4   0  16     2666.17     3107.69    218.24 o 
   5   0  16       11.39       14.37      8.60 o 
   6   0  16        7.98        8.11     12.20 o 
   7   0  16        6.64        6.63     10.30 o 
  -7   1  16       51.53       43.63     11.83 o 
  -6   1  16      233.10      226.00     19.72 o 
  -5   1  16     1022.65     1063.29     40.30 o 
  -4   1  16      257.15      252.13     45.10 o 
  -3   1  16        5.33        2.36     17.69 o 
  -2   1  16      243.92      244.92     18.34 o 
  -1   1  16       69.14       59.08     11.06 o 
   0   1  16     1226.17     1144.60     33.46 o 
   1   1  16       68.57       64.64     14.50 o 
   2   1  16      242.13      230.24     22.02 o 
   3   1  16        5.33        8.11     13.02 o 
   4   1  16      256.92      223.76     43.74 o 
   5   1  16     1023.06      980.51     36.57 o 
   6   1  16      231.70      246.51     24.97 o 
   7   1  16       51.87       19.30     11.00 o 
  -7   2  16       88.17       85.77     13.84 o 
  -6   2  16        9.75        1.84      9.84 o 
  -5   2  16     1682.69     1778.32     75.96 o 
  -4   2  16      201.72      231.95     63.60 o 
  -3   2  16        8.28        3.35     18.08 o 
  -2   2  16     1192.14     1481.33     52.53 o 
  -1   2  16      144.16      148.52     14.03 o 
   0   2  16      389.98      381.74     20.39 o 
   1   2  16      144.32      153.32     14.15 o 
   2   2  16     1192.62     1447.14     44.27 o 
   3   2  16        8.36        3.13     13.05 o 
   4   2  16      201.37      194.40     32.99 o 
   5   2  16     1683.10     1895.39     50.29 o 
   6   2  16        9.80       25.40     12.09 o 
   7   2  16       88.22       85.88     13.53 o 
  -7   3  16       90.04       87.74     13.43 o 
  -6   3  16       78.61       72.07     12.91 o 
  -5   3  16      341.46      326.24     23.07 o 
  -4   3  16      531.04      452.68     81.06 o 
  -3   3  16      122.66       90.57     22.17 o 
  -2   3  16      269.51      243.42     30.04 o 
  -1   3  16     1155.89     1093.16     52.88 o 
   0   3  16     1344.77     1388.46     36.56 o 
   1   3  16     1156.99     1203.13     35.33 o 
   2   3  16      270.44      248.24     21.11 o 
   3   3  16      122.55      122.04     25.65 o 
   4   3  16      531.80      480.67     49.03 o 
   5   3  16      342.96      358.57     21.97 o 
   6   3  16       79.52       81.51     15.46 o 
   7   3  16       90.11       91.58     13.84 o 
  -7   4  16       34.62       31.69     12.76 o 
  -6   4  16       58.40       41.92     12.53 o 
  -5   4  16       57.54       68.72     12.64 o 
  -4   4  16      331.88      340.32     26.43 o 
  -3   4  16       72.50       92.39     26.37 o 
  -2   4  16      171.58      211.11     50.51 o 
  -1   4  16       38.64       18.95     15.80 o 
   0   4  16     2110.61     2566.85     77.65 o 
   1   4  16       38.50       37.94      9.57 o 
   2   4  16      170.67      144.33     21.38 o 
   3   4  16       72.63       87.84     28.32 o 
   4   4  16      331.11      341.72     21.09 o 
   5   4  16       57.48       73.25     10.68 o 
   6   4  16       58.31       70.38     16.61 o 
   7   4  16       34.43       40.42      9.50 o 
  -7   5  16       16.99       21.82     11.46 o 
  -6   5  16      351.43      311.89     30.86 o 
  -5   5  16      181.04      170.84     21.69 o 
  -4   5  16      119.38      113.69     16.10 o 
  -3   5  16      445.71      416.68     44.62 o 
  -2   5  16      263.76      284.47     38.04 o 
  -1   5  16      223.03      229.57     24.66 o 
   0   5  16      876.97      869.11     48.29 o 
   1   5  16      222.18      225.11     29.04 o 
   2   5  16      263.50      246.34     24.75 o 
   3   5  16      443.90      380.77     64.22 o 
   4   5  16      119.96      117.36     15.54 o 
   5   5  16      180.26      189.13     20.99 o 
   6   5  16      352.18      381.62     41.44 o 
   7   5  16       16.87       15.71      7.31 o 
  -7   6  16        1.21       -6.92      9.58 o 
  -6   6  16       62.70       67.32     30.55 o 
  -5   6  16       30.84       36.79     13.87 o 
  -4   6  16      471.04      397.28     31.28 o 
  -3   6  16      178.73      193.43     40.53 o 
  -2   6  16        1.78       -1.62     18.94 o 
  -1   6  16       51.49       71.69     18.45 o 
   0   6  16       65.50       61.00     17.47 o 
   1   6  16       51.11       64.73     20.37 o 
   2   6  16        1.76       -6.95     12.25 o 
   3   6  16      179.29      211.38     44.05 o 
   4   6  16      470.59      491.41     28.40 o 
   5   6  16       30.81       40.47     13.27 o 
   6   6  16       62.75       92.29     17.43 o 
   7   6  16        1.20       18.45      8.75 o 
  -7   7  16       36.56       38.98     21.20 o 
  -6   7  16      115.09       85.38     17.57 o 
  -5   7  16       43.84       27.35     12.03 o 
  -4   7  16       22.85       20.49     10.63 o 
  -3   7  16       23.23        7.38     14.11 o 
  -2   7  16       64.61       91.04     25.37 o 
  -1   7  16      556.27      570.45     38.38 o 
   0   7  16       63.99       62.73     28.06 o 
   1   7  16      557.18      589.74     40.23 o 
   2   7  16       64.37       50.64     15.61 o 
   3   7  16       23.10       14.68     12.09 o 
   4   7  16       23.01       10.37     11.19 o 
   5   7  16       43.92       48.79     15.83 o 
   6   7  16      115.07      124.36     15.82 o 
   7   7  16       36.63       34.72      8.92 o 
  -7   8  16       12.61       -6.24     11.22 o 
  -6   8  16       64.82       36.34     14.96 o 
  -5   8  16       77.07       73.37     16.51 o 
  -4   8  16       15.55        7.67     10.52 o 
  -3   8  16      125.04      106.23     17.60 o 
  -2   8  16       55.37       53.62     23.37 o 
  -1   8  16       38.18       57.58     17.87 o 
   0   8  16      354.81      388.05     33.07 o 
   1   8  16       38.59       63.73     18.36 o 
   2   8  16       55.01       50.85     15.93 o 
   3   8  16      125.54      101.02     14.70 o 
   4   8  16       15.54       18.87     13.62 o 
   5   8  16       77.10       93.91     18.28 o 
   6   8  16       64.73       58.28     11.91 o 
   7   8  16       12.71       18.71     11.22 o 
  -6   9  16       43.12       27.44     17.46 o 
  -5   9  16       54.38       39.91     14.53 o 
  -4   9  16       17.77        7.41     15.80 o 
  -3   9  16       42.79       47.95     13.02 o 
  -2   9  16      239.27      221.44     19.40 o 
  -1   9  16       67.56       51.93     16.08 o 
   0   9  16      142.58      128.54     23.15 o 
   1   9  16       68.29       59.86     18.55 o 
   2   9  16      239.65      210.68     18.02 o 
   3   9  16       42.90       53.38     13.31 o 
   4   9  16       17.83       -1.96     10.65 o 
   5   9  16       53.81       32.35     13.51 o 
   6   9  16       43.09       48.78     10.88 o 
  -6  10  16       34.50       18.71     14.96 o 
  -5  10  16        7.99        1.25     11.30 o 
  -4  10  16      804.90      910.38     42.92 o 
  -3  10  16       39.45       44.19     22.86 o 
  -2  10  16       13.66       15.06     10.52 o 
  -1  10  16      353.41      304.43     22.57 o 
   0  10  16        3.44       -3.81     11.12 o 
   1  10  16      352.99      326.35     20.69 o 
   2  10  16       13.63        1.81      9.58 o 
   3  10  16       39.10       28.46     14.49 o 
   4  10  16      804.61      847.13     34.61 o 
   5  10  16        7.86       10.40     13.64 o 
   6  10  16       34.53       56.98      9.71 o 
  -6  11  16       18.35      -14.96     16.21 o 
  -5  11  16       11.03       11.22     18.71 o 
  -4  11  16       64.69       60.71     21.36 o 
  -3  11  16       84.54       63.95     16.32 o 
  -2  11  16      167.59      176.62     17.36 o 
  -1  11  16      829.21      689.28     34.45 o 
   0  11  16     1032.11     1011.85     37.94 o 
   1  11  16      829.43      750.18     29.86 o 
   2  11  16      167.57      156.19     17.48 o 
   3  11  16       84.49       70.21     15.41 o 
   4  11  16       64.71       63.60     13.99 o 
   5  11  16       11.02       18.97     11.34 o 
   6  11  16       18.31       29.02     11.06 o 
  -6  12  16        8.97       -1.25     12.47 o 
  -5  12  16       35.54       24.89     11.06 o 
  -4  12  16       49.57       64.54     15.30 o 
  -3  12  16       68.37       68.25     15.92 o 
  -2  12  16       31.71       96.28     40.53 o 
  -1  12  16      153.49      149.89     21.53 o 
   0  12  16      679.96      695.51     37.07 o 
   1  12  16      153.76      174.87     24.65 o 
   2  12  16       31.82        8.86     11.32 o 
   3  12  16       68.28       76.83     19.16 o 
   4  12  16       49.63       52.53     12.71 o 
   5  12  16       35.70       31.18     13.48 o 
   6  12  16        8.96      -14.96     14.96 o 
  -5  13  16       19.41       19.33      8.69 o 
  -4  13  16       26.26       47.39     16.30 o 
  -3  13  16       66.09       58.29     15.58 o 
  -2  13  16       12.41       16.21     22.45 o 
  -1  13  16      225.58      258.04     25.84 o 
   0  13  16      751.46      810.91     52.20 o 
   1  13  16      224.81      227.45     22.14 o 
   2  13  16       12.34       -5.26     12.25 o 
   3  13  16       66.45       63.07     14.07 o 
   4  13  16       25.93       34.12     10.70 o 
   5  13  16       19.50       10.91      7.88 o 
  -5  14  16      110.48      160.87     23.69 o 
  -4  14  16       49.93       58.48     17.46 o 
  -3  14  16      107.13      110.22     17.34 o 
  -2  14  16      427.36      453.68     31.42 o 
  -1  14  16       85.52      107.25     34.92 o 
   0  14  16       28.51       28.68     26.19 o 
   1  14  16       85.45       86.94     39.91 o 
   2  14  16      427.82      518.78     54.87 o 
   3  14  16      107.26      107.50     17.68 o 
   4  14  16       49.95       54.02     19.33 o 
   5  14  16      110.39      155.88     24.94 o 
  -4  15  16       30.04       23.07      9.70 o 
  -3  15  16        8.56       11.71      8.07 o 
  -2  15  16      110.09      144.66     53.00 o 
  -1  15  16       18.64       21.20     23.69 o 
   1  15  16       18.43        9.60     17.37 o 
   2  15  16      110.34      132.90     25.12 o 
   3  15  16        8.35       23.42     15.58 o 
   4  15  16       30.12       38.43      9.48 o 
  -3  16  16      183.12      140.73     61.73 o 
  -2  16  16        0.76       -1.51     14.53 o 
  -1  16  16       60.76       72.33     26.19 o 
   0  16  16      120.28      145.35     23.37 o 
   1  16  16       60.92      120.97     33.67 o 
   2  16  16        0.77      -11.22     23.69 o 
   3  16  16      182.97      175.34     16.53 o 
  -3  17  16        6.99        8.73      9.98 o 
  -2  17  16       75.15       56.23     19.33 o 
  -1  17  16        0.91        1.25     19.95 o 
   0  17  16      111.63      169.60     33.67 o 
  -1  18  16       17.43       41.15     16.21 o 
   1   0  17       67.37       69.54     12.10 o 
   2   0  17       28.70       59.76     13.16 o 
   3   0  17       20.21       24.55     18.61 o 
   4   0  17     8056.83     9621.11    390.33 o 
   5   0  17      651.32      655.85     27.57 o 
   6   0  17      352.25      396.29     29.84 o 
   7   0  17        0.01        3.70     18.08 o 
  -7   1  17       28.72       53.18     14.91 o 
  -6   1  17       33.18       31.66      9.89 o 
  -5   1  17      887.61      876.83     41.33 o 
  -4   1  17      737.16      769.44    112.24 o 
  -3   1  17      228.56      192.37     20.54 o 
  -2   1  17      102.88      117.95     16.11 o 
  -1   1  17      549.41      600.37     26.55 o 
   0   1  17     1503.95     1428.25     38.85 o 
   1   1  17      548.80      597.38     34.47 o 
   2   1  17      103.33      110.06     17.15 o 
   3   1  17      228.91      179.85     26.72 o 
   4   1  17      736.94      765.91     76.87 o 
   5   1  17      885.54      907.23     34.08 o 
   6   1  17       33.19       36.50     14.01 o 
   7   1  17       28.46       22.24      9.10 o 
  -7   2  17       11.48       15.59     11.46 o 
  -6   2  17      422.29      461.23     25.60 o 
  -5   2  17       12.72        1.74     10.35 o 
  -4   2  17       14.09       12.61     14.91 o 
  -3   2  17       13.12       15.40     15.26 o 
  -2   2  17      126.50      152.14     23.38 o 
  -1   2  17     3133.00     3875.84     67.48 o 
   0   2  17     1719.83     1849.95     46.96 o 
   1   2  17     3135.25     4155.91    101.90 o 
   2   2  17      127.10      121.59     16.33 o 
   3   2  17       12.92       21.69     14.98 o 
   4   2  17       14.31        7.49     10.65 o 
   5   2  17       12.70       15.74      9.44 o 
   6   2  17      422.43      528.94     29.45 o 
   7   2  17       11.46        9.58     10.79 o 
  -7   3  17       98.39       85.59     16.15 o 
  -6   3  17      103.28       85.04     12.87 o 
  -5   3  17       34.43       43.21     11.95 o 
  -4   3  17      304.94      317.02     23.86 o 
  -3   3  17       58.69       55.08     20.72 o 
  -2   3  17      226.12      245.90     34.45 o 
  -1   3  17      701.66      741.25     46.26 o 
   0   3  17      719.45      689.10     27.33 o 
   1   3  17      699.34      763.54     32.00 o 
   2   3  17      225.30      206.86     20.07 o 
   3   3  17       58.85       86.16     27.84 o 
   4   3  17      305.50      294.88     25.48 o 
   5   3  17       34.40       32.56      8.91 o 
   6   3  17      103.64      112.27     20.37 o 
   7   3  17       98.26      101.09     13.86 o 
  -7   4  17        5.39       -0.95      9.23 o 
  -6   4  17        0.42       -5.94     10.46 o 
  -5   4  17      144.18      136.38     16.97 o 
  -4   4  17      148.89      150.69     20.64 o 
  -3   4  17      173.88      184.77     35.27 o 
  -2   4  17       22.20       33.15     23.36 o 
  -1   4  17       68.84       69.01     21.82 o 
   0   4  17       39.23       47.42     17.74 o 
   1   4  17       69.21       75.42     17.71 o 
   2   4  17       21.90       21.58     14.75 o 
   3   4  17      173.83      248.50     42.53 o 
   4   4  17      148.47      128.67     16.11 o 
   5   4  17      143.81      199.15     23.86 o 
   6   4  17        0.42       12.39     13.14 o 
   7   4  17        5.48        2.05      6.32 o 
  -7   5  17       72.51       53.63      9.77 o 
  -6   5  17      205.38      188.50     59.86 o 
  -5   5  17      261.03      236.84     25.19 o 
  -4   5  17      291.04      271.31     23.63 o 
  -3   5  17      396.38      366.96     42.53 o 
  -2   5  17      767.30      885.09     59.31 o 
  -1   5  17      108.51      115.15     23.76 o 
   0   5  17      158.69      145.38     24.36 o 
   1   5  17      109.13       93.11     22.07 o 
   2   5  17      769.93      734.55     41.02 o 
   3   5  17      397.06      406.87     55.31 o 
   4   5  17      290.34      294.25     22.91 o 
   5   5  17      261.83      280.13     23.39 o 
   6   5  17      205.00      223.74     22.57 o 
   7   5  17       72.35       70.38      9.88 o 
  -7   6  17       71.26       34.92     10.58 o 
  -6   6  17      216.51      198.67     37.41 o 
  -5   6  17       27.74       26.37     12.23 o 
  -4   6  17       35.24       27.47     12.92 o 
  -3   6  17      686.48      740.87     56.59 o 
  -2   6  17      199.38      244.98     33.85 o 
  -1   6  17       34.38       22.01     18.22 o 
   0   6  17      224.72      214.31     28.32 o 
   1   6  17       34.79       22.91     17.74 o 
   2   6  17      199.14      191.71     24.54 o 
   3   6  17      686.01      780.88     50.41 o 
   4   6  17       35.48       23.13     11.05 o 
   5   6  17       28.18       13.25     15.28 o 
   6   6  17      216.44      276.83     23.84 o 
   7   6  17       71.54       78.96     11.55 o 
  -7   7  17       47.16       33.96      9.98 o 
  -6   7  17       46.38       22.78     21.20 o 
  -5   7  17       26.97       12.69      9.97 o 
  -4   7  17       52.24       63.54     13.31 o 
  -3   7  17      115.24       83.94     14.24 o 
  -2   7  17      253.67      305.15     36.85 o 
  -1   7  17      381.08      300.53     33.61 o 
   0   7  17       14.89       -2.19     15.46 o 
   1   7  17      380.57      349.89     33.61 o 
   2   7  17      254.40      240.96     33.56 o 
   3   7  17      115.83      110.08     16.57 o 
   4   7  17       52.21       69.61     15.56 o 
   5   7  17       26.78       35.34     14.26 o 
   6   7  17       46.58       50.02     11.24 o 
   7   7  17       46.98       34.29     10.58 o 
  -7   8  17       38.61        8.73      9.98 o 
  -6   8  17       52.59        9.98     18.71 o 
  -5   8  17        4.11        3.08     10.75 o 
  -4   8  17      113.16       96.51     17.34 o 
  -3   8  17       51.08       33.10     12.96 o 
  -2   8  17      498.23      697.11     64.85 o 
  -1   8  17      137.51      125.81     22.16 o 
   0   8  17       32.25       37.39     15.98 o 
   1   8  17      136.77      120.37     22.68 o 
   2   8  17      497.69      571.34     43.93 o 
   3   8  17       50.95       38.25     12.67 o 
   4   8  17      113.34      135.51     22.10 o 
   5   8  17        4.16       11.22     21.82 o 
   6   8  17       52.64       43.95     10.41 o 
   7   8  17       38.76       49.88     14.96 o 
  -6   9  17       26.52        2.49     18.71 o 
  -5   9  17      150.61      114.55     21.99 o 
  -4   9  17      104.03       65.14     20.71 o 
  -3   9  17      268.76      235.87     23.14 o 
  -2   9  17       51.78       58.15     12.42 o 
  -1   9  17      690.36      622.83     42.49 o 
   0   9  17       23.31       18.03     13.95 o 
   1   9  17      688.59      681.61     45.53 o 
   2   9  17       51.92       54.19     13.42 o 
   3   9  17      267.99      232.08     23.66 o 
   4   9  17      103.33      103.62     16.60 o 
   5   9  17      150.76      117.47     19.69 o 
   6   9  17       26.51       30.70     11.10 o 
  -6  10  17       17.12      -13.72     17.46 o 
  -5  10  17        6.94       -0.77     11.06 o 
  -4  10  17      135.92       83.00     33.67 o 
  -3  10  17       53.49       35.32     12.39 o 
  -2  10  17      228.35      224.64     20.50 o 
  -1  10  17       49.80       41.27     12.71 o 
   0  10  17        6.24       -9.63      9.63 o 
   1  10  17       49.64       64.66     11.65 o 
   2  10  17      228.46      233.34     19.23 o 
   3  10  17       53.77       34.50     13.07 o 
   4  10  17      135.63      113.81     14.58 o 
   5  10  17        6.95       15.40     11.65 o 
   6  10  17       17.10       25.81      9.87 o 
  -6  11  17       17.31        8.73     12.47 o 
  -5  11  17      100.96       89.79     26.19 o 
  -4  11  17      166.52      156.78     18.82 o 
  -3  11  17       46.70       47.71     12.96 o 
  -2  11  17       26.87       19.11      9.55 o 
  -1  11  17       62.79       41.07     14.40 o 
   0  11  17     1834.99     1733.99     58.29 o 
   1  11  17       63.12       60.38     11.69 o 
   2  11  17       26.83       31.58      8.89 o 
   3  11  17       46.82       49.76     12.48 o 
   4  11  17      167.17      143.94     16.34 o 
   5  11  17      101.47      104.58     17.03 o 
   6  11  17       17.34        8.73      8.07 o 
  -5  12  17      125.66      104.75     26.19 o 
  -4  12  17       12.95        3.07     11.85 o 
  -3  12  17        8.41       12.74     16.40 o 
  -2  12  17      113.83      110.37     22.05 o 
  -1  12  17     1330.50     1467.83     47.82 o 
   0  12  17      348.40      335.53     22.89 o 
   1  12  17     1330.78     1451.58    100.44 o 
   2  12  17      114.06      117.87     18.42 o 
   3  12  17        8.44       15.59     14.03 o 
   4  12  17       12.86        2.07      8.54 o 
   5  12  17      125.31      121.46     14.26 o 
  -5  13  17       13.83       18.71     14.96 o 
  -4  13  17        7.09        4.85     11.69 o 
  -3  13  17      191.87      166.76     20.58 o 
  -2  13  17      130.03      121.76     39.28 o 
  -1  13  17      167.74      237.13     55.49 o 
   0  13  17      785.62      793.43     89.79 o 
   1  13  17      167.40      162.88     25.73 o 
   2  13  17      130.17      145.91     32.42 o 
   3  13  17      191.91      154.91     18.61 o 
   4  13  17        6.97        4.34      8.86 o 
   5  13  17       13.66       12.85      7.88 o 
  -4  14  17       42.34       40.49     12.25 o 
  -3  14  17       42.44       50.57     13.07 o 
  -2  14  17      133.22      170.57     26.45 o 
  -1  14  17      196.67      218.24     41.15 o 
   0  14  17       14.84       42.40     27.44 o 
   1  14  17      196.64      203.54     28.74 o 
   2  14  17      132.46      125.40     19.83 o 
   3  14  17       42.49       62.62     38.04 o 
   4  14  17       42.55       34.22     11.00 o 
   5  14  17       25.20       27.44     14.96 o 
  -4  15  17       15.27       16.84      8.82 o 
  -3  15  17       66.90       75.54     12.85 o 
  -2  15  17       39.69       28.21     17.46 o 
  -1  15  17        8.70        3.74     23.69 o 
   0  15  17        1.30       13.72     22.45 o 
   1  15  17        8.80       19.95     27.44 o 
   2  15  17       39.91       59.02     16.26 o 
   3  15  17       66.54       91.98     16.68 o 
   4  15  17       15.33        9.32      7.54 o 
  -3  16  17       37.63       52.09     12.88 o 
  -2  16  17       15.47       20.64     12.58 o 
  -1  16  17       10.64       27.99     16.48 o 
   0  16  17       14.03       13.92     18.71 o 
   1  16  17       10.71       31.18     27.44 o 
   3  16  17       37.68       48.19     13.65 o 
  -2  17  17      103.68       36.16     19.95 o 
  -1  17  17        9.76        9.58     11.00 o 
   0  17  17      183.82      224.47     34.92 o 
   1  17  17        9.74       23.69     18.71 o 
  -1  18  17       15.47       37.41     14.96 o 
   0   0  18        6.07        4.99     12.45 o 
   1   0  18       14.55       34.56     10.66 o 
   2   0  18      218.94      272.42     22.20 o 
   3   0  18       40.89        9.52     13.51 o 
   4   0  18     1086.90     1211.83     47.12 o 
   5   0  18      582.68      629.32     27.90 o 
   6   0  18      134.08      155.04     15.14 o 
   7   0  18        3.17       -6.24     10.58 o 
  -7   1  18       21.67       30.35     13.09 o 
  -6   1  18       70.59       73.45     12.22 o 
  -5   1  18     1670.98     1598.01     40.04 o 
  -4   1  18      459.74      437.76     26.40 o 
  -3   1  18      383.72      386.37     27.54 o 
  -2   1  18       14.31       15.44     11.39 o 
  -1   1  18      230.00      188.22     17.34 o 
   0   1  18      864.29      915.99     32.97 o 
   1   1  18      230.10      206.79     23.86 o 
   2   1  18       14.54       20.35     12.02 o 
   3   1  18      382.75      322.10     29.43 o 
   4   1  18      460.18      488.03     27.92 o 
   5   1  18     1672.33     1747.53     46.84 o 
   6   1  18       70.43       71.64     16.11 o 
   7   1  18       21.76       19.81     10.62 o 
  -7   2  18      159.74      182.70     31.80 o 
  -6   2  18       25.04       32.58     10.33 o 
  -5   2  18      438.10      421.78     24.71 o 
  -4   2  18      291.45      344.37     22.03 o 
  -3   2  18      252.48      272.46     33.50 o 
  -2   2  18       67.68      110.09     27.85 o 
  -1   2  18      823.85      946.79     33.33 o 
   0   2  18      677.67      697.69     28.70 o 
   1   2  18      823.59      997.92     42.38 o 
   2   2  18       67.40       69.11     14.58 o 
   3   2  18      252.47      290.89     79.81 o 
   4   2  18      291.46      333.01     18.65 o 
   5   2  18      438.80      460.65     25.10 o 
   6   2  18       24.97       35.54     12.60 o 
   7   2  18      159.93      162.22     18.46 o 
  -7   3  18       53.25       39.91     11.46 o 
  -6   3  18        7.86       11.61      9.31 o 
  -5   3  18       10.50        8.71      9.62 o 
  -4   3  18      150.77      134.75     17.51 o 
  -3   3  18      166.18      161.18     27.91 o 
  -2   3  18       85.33      114.68     28.65 o 
  -1   3  18      623.93      645.86     45.32 o 
   0   3  18     3429.85     3690.73     64.25 o 
   1   3  18      623.76      676.00     31.39 o 
   2   3  18       84.59       77.84     14.17 o 
   3   3  18      166.15      159.52     25.30 o 
   4   3  18      150.87      139.02     17.96 o 
   5   3  18       10.51       14.44     12.94 o 
   6   3  18        7.85        0.29     12.47 o 
   7   3  18       53.24       42.83      8.46 o 
  -7   4  18       13.77       19.57     12.47 o 
  -6   4  18        1.72        1.20      8.49 o 
  -5   4  18      146.50      154.64     20.80 o 
  -4   4  18      139.31      126.39     18.47 o 
  -3   4  18       99.22       77.61     27.20 o 
  -2   4  18      245.61      321.07     40.53 o 
  -1   4  18       83.21      101.43     23.53 o 
   0   4  18      211.12      164.07     25.83 o 
   1   4  18       83.35       84.50     18.53 o 
   2   4  18      246.35      244.69     27.92 o 
   3   4  18       99.51       88.26     20.99 o 
   4   4  18      138.80      125.17     17.57 o 
   5   4  18      146.30      197.37     32.48 o 
   6   4  18        1.73        0.46     11.88 o 
   7   4  18       13.97       16.65      7.10 o 
  -7   5  18       97.03       80.24     11.02 o 
  -6   5  18      139.10      119.47     23.07 o 
  -5   5  18       35.30       35.56     14.01 o 
  -4   5  18      715.09      683.00     36.58 o 
  -3   5  18       90.61       73.95     25.76 o 
  -2   5  18      226.19      269.03     37.45 o 
  -1   5  18      829.40      808.33     51.74 o 
   0   5  18       96.42       85.74     21.89 o 
   1   5  18      828.99      918.73     66.72 o 
   2   5  18      225.60      225.50     25.44 o 
   3   5  18       90.36      105.01     22.79 o 
   4   5  18      716.64      727.38     46.67 o 
   5   5  18       35.59       52.42     16.95 o 
   6   5  18      139.45      149.86     17.15 o 
   7   5  18       96.95       67.32     10.58 o 
  -7   6  18       70.30       52.66     11.00 o 
  -6   6  18       14.01       14.92     18.08 o 
  -5   6  18        8.51        1.17     10.79 o 
  -4   6  18      544.67      443.90     32.91 o 
  -3   6  18        5.64        3.48      9.42 o 
  -2   6  18      590.90      786.37     58.04 o 
  -1   6  18      710.07      730.17     50.80 o 
   0   6  18        0.89        6.07     15.67 o 
   1   6  18      709.97      727.94     50.54 o 
   2   6  18      590.47      667.70     40.99 o 
   3   6  18        5.64       21.84     11.74 o 
   4   6  18      544.56      537.13     26.46 o 
   5   6  18        8.39        6.36     12.75 o 
   6   6  18       13.94        8.59     11.10 o 
   7   6  18       70.52       75.33     10.27 o 
  -7   7  18       25.83       36.16     14.96 o 
  -6   7  18       71.95       57.49     14.53 o 
  -5   7  18       16.01       11.44     10.32 o 
  -4   7  18       39.54       18.10     11.49 o 
  -3   7  18       71.59       50.16     11.83 o 
  -2   7  18      342.24      350.17     41.34 o 
  -1   7  18      346.96      333.59     36.42 o 
   0   7  18        1.27       -4.36     17.05 o 
   1   7  18      347.11      319.62     33.08 o 
   2   7  18      342.35      348.19     35.92 o 
   3   7  18       71.33       44.75     12.65 o 
   4   7  18       39.15       19.41     10.76 o 
   5   7  18       16.15       11.54     16.04 o 
   6   7  18       71.72       71.79     15.09 o 
   7   7  18       25.74       26.76      9.58 o 
  -6   8  18      138.06       88.54     24.94 o 
  -5   8  18       17.95        9.67      9.76 o 
  -4   8  18        6.90       -1.81     11.00 o 
  -3   8  18       23.01       16.32     11.86 o 
  -2   8  18        8.10       10.48     12.27 o 
  -1   8  18      166.90      170.59     28.11 o 
   0   8  18      974.15     1074.81     55.66 o 
   1   8  18      167.58      176.09     26.21 o 
   2   8  18        8.13       22.61     11.45 o 
   3   8  18       23.31       37.33     12.53 o 
   4   8  18        6.93       -0.33     13.10 o 
   5   8  18       17.80       13.78     16.14 o 
   6   8  18      137.97      136.75     18.20 o 
  -6   9  18       16.29      -17.46     18.71 o 
  -5   9  18       46.60       51.00     17.37 o 
  -4   9  18      153.56      122.26     23.37 o 
  -3   9  18       55.99       17.46     14.99 o 
  -2   9  18       33.94       30.72     11.14 o 
  -1   9  18      506.26      476.37     25.65 o 
   0   9  18      225.31      221.51     16.06 o 
   1   9  18      507.31      541.76     27.11 o 
   2   9  18       34.12       29.84     12.24 o 
   3   9  18       56.47       51.38     18.68 o 
   4   9  18      153.97      144.04     21.42 o 
   5   9  18       46.55       49.88     15.84 o 
   6   9  18       16.21       23.72     10.08 o 
  -6  10  18       16.85       -3.74     16.21 o 
  -5  10  18       19.58       36.63     13.78 o 
  -4  10  18      756.27      690.40     53.00 o 
  -3  10  18       17.87        1.93     10.75 o 
  -2  10  18      485.33      483.97     33.48 o 
  -1  10  18       34.13       10.74     15.26 o 
   0  10  18      150.47      136.59     15.48 o 
   1  10  18       34.16       22.55     15.58 o 
   2  10  18      484.99      488.22     33.00 o 
   3  10  18       17.83        6.07     13.65 o 
   4  10  18      756.49      747.32     37.16 o 
   5  10  18       19.55       23.84     11.90 o 
   6  10  18       16.88        0.71      8.98 o 
  -6  11  18       25.00        1.25     12.47 o 
  -5  11  18       65.25       69.84     24.94 o 
  -4  11  18       40.04       29.75     11.83 o 
  -3  11  18       27.43       30.79     11.95 o 
  -2  11  18      129.51       77.21     18.20 o 
  -1  11  18      335.89      334.04     20.80 o 
   0  11  18     1099.90     1041.83     44.21 o 
   1  11  18      337.63      309.96     23.28 o 
   2  11  18      129.31      145.87     19.56 o 
   3  11  18       27.44       13.87      9.58 o 
   4  11  18       40.13       29.02     10.03 o 
   5  11  18       65.13       84.67     15.15 o 
   6  11  18       25.02       13.47      8.30 o 
  -5  12  18       16.80        6.24     13.72 o 
  -4  12  18        6.91        7.22     10.47 o 
  -3  12  18       42.16       19.64     13.78 o 
  -2  12  18       19.49       30.15     13.53 o 
  -1  12  18      149.36      179.87     22.25 o 
   0  12  18       57.73       52.62     12.56 o 
   1  12  18      149.04      174.20     18.59 o 
   2  12  18       19.32       30.41     14.68 o 
   3  12  18       41.67       25.54     12.58 o 
   4  12  18        6.75       15.39     10.06 o 
   5  12  18       17.01       17.22      8.09 o 
  -5  13  18        8.87      -13.72     14.96 o 
  -4  13  18       32.50       25.76     11.06 o 
  -3  13  18      232.34      200.99     21.06 o 
  -2  13  18      160.47      149.73     18.72 o 
  -1  13  18      353.07      402.44     49.26 o 
   0  13  18      257.01      265.00     25.41 o 
   1  13  18      352.91      391.22     32.66 o 
   2  13  18      160.23      162.01     23.76 o 
   3  13  18      232.25      199.79     23.58 o 
   4  13  18       32.92       22.06     12.14 o 
   5  13  18        8.90       -0.75      8.30 o 
  -4  14  18      420.22      418.28     26.28 o 
  -3  14  18       45.58       49.35     12.70 o 
  -2  14  18       61.10       63.06     20.22 o 
  -1  14  18       89.06       92.28     32.42 o 
   1  14  18       89.00       76.28     16.50 o 
   2  14  18       61.15       67.54     18.71 o 
   3  14  18       45.57       45.51     10.05 o 
   4  14  18      420.18      504.88     30.18 o 
  -4  15  18      126.60       97.27     17.46 o 
  -3  15  18       74.59       70.04     28.06 o 
  -2  15  18       35.65       51.75     17.64 o 
  -1  15  18       88.85      104.75     31.18 o 
   0  15  18       42.55       63.60     27.44 o 
   1  15  18       89.22      107.25     32.42 o 
   2  15  18       35.30       67.03     29.93 o 
   3  15  18       75.04       92.00     17.04 o 
   4  15  18      126.65      168.35     26.19 o 
  -3  16  18      207.47      204.52     24.94 o 
  -2  16  18        1.56       25.50     13.65 o 
  -1  16  18       20.02        9.24     14.91 o 
   0  16  18       18.51       20.32     13.16 o 
   1  16  18       19.74       62.35     28.68 o 
   3  16  18      207.35      247.17     22.45 o 
  -2  17  18       21.67        1.25     12.47 o 
  -1  17  18        8.18       -8.86      8.86 o 
   1  17  18        8.22        7.48     16.21 o 
   2  17  18       21.84       12.47     13.72 o 
   1   0  19      182.51      183.41     21.89 o 
   2   0  19       41.82       62.33     14.69 o 
   3   0  19       26.02       26.84     14.12 o 
   4   0  19        0.51        2.19      7.76 o 
   5   0  19      654.76      660.04     34.86 o 
   6   0  19      455.51      470.81     26.25 o 
   7   0  19        0.26      -10.11     10.11 o 
  -7   1  19        6.26        6.83      9.23 o 
  -6   1  19       17.54       27.77     10.74 o 
  -5   1  19     1219.20     1193.17     35.76 o 
  -4   1  19      624.62      663.21     27.92 o 
  -3   1  19      497.26      467.47     48.90 o 
  -2   1  19      101.86      119.18     17.13 o 
  -1   1  19      568.22      546.13     27.96 o 
   0   1  19      481.16      488.91     25.95 o 
   1   1  19      568.18      507.88     34.86 o 
   2   1  19      101.90      107.78     17.63 o 
   3   1  19      497.11      447.54     33.99 o 
   4   1  19      624.71      647.04     33.30 o 
   5   1  19     1218.23     1346.71     55.51 o 
   6   1  19       17.44       26.66      9.76 o 
   7   1  19        6.06       -7.42      7.42 o 
  -7   2  19       18.12       28.45      8.58 o 
  -6   2  19       12.53       15.09     10.39 o 
  -5   2  19      137.57      135.80     17.35 o 
  -4   2  19      110.47       78.84     12.73 o 
  -3   2  19       28.76       14.18     23.76 o 
  -2   2  19       41.87       53.83     24.24 o 
  -1   2  19      167.69      166.46     16.84 o 
   0   2  19      392.27      456.88     25.20 o 
   1   2  19      168.33      177.35     18.56 o 
   2   2  19       41.68       32.40     12.98 o 
   3   2  19       29.20       30.79     19.13 o 
   4   2  19      110.32      106.82     12.03 o 
   5   2  19      137.19      121.13     16.58 o 
   6   2  19       12.54       11.74     10.98 o 
   7   2  19       18.11       10.37      8.34 o 
  -7   3  19        3.58        0.00      9.23 o 
  -6   3  19       21.69       37.36     12.96 o 
  -5   3  19      512.61      502.48     26.87 o 
  -4   3  19       28.16       12.94      9.88 o 
  -3   3  19      181.36      163.13     33.85 o 
  -2   3  19      192.92      304.79     56.12 o 
  -1   3  19      391.89      361.31     36.63 o 
   0   3  19     3266.65     3166.33     83.50 o 
   1   3  19      391.83      408.22     26.10 o 
   2   3  19      193.70      194.17     20.76 o 
   3   3  19      180.84      176.52     31.59 o 
   4   3  19       28.14       10.87     11.88 o 
   5   3  19      512.52      588.50     28.36 o 
   6   3  19       21.77       18.99      9.63 o 
   7   3  19        3.59        0.47      7.53 o 
  -7   4  19       21.50       26.03     10.47 o 
  -6   4  19      315.57      285.40     23.28 o 
  -5   4  19       69.92       50.79     12.92 o 
  -4   4  19      532.30      550.99     33.43 o 
  -3   4  19       28.97       16.21     21.99 o 
  -2   4  19     1267.21     1629.34     83.42 o 
  -1   4  19       15.36       33.90     20.67 o 
   0   4  19      559.31      649.16     46.07 o 
   1   4  19       14.82        7.91     13.75 o 
   2   4  19     1268.44     1543.50     57.25 o 
   3   4  19       29.48       32.33     17.46 o 
   4   4  19      532.37      607.39     28.30 o 
   5   4  19       70.25       65.36     16.11 o 
   6   4  19      315.15      369.83     24.94 o 
   7   4  19       21.57        9.91      6.10 o 
  -7   5  19      107.55       80.37     10.03 o 
  -6   5  19       35.55       25.60     10.21 o 
  -5   5  19      188.33      172.64     21.81 o 
  -4   5  19      733.04      708.75     37.74 o 
  -3   5  19        7.10        1.99      9.65 o 
  -2   5  19      267.35      312.59     44.89 o 
  -1   5  19      718.91      784.18     69.84 o 
   0   5  19       66.65       60.72     21.15 o 
   1   5  19      719.50      747.06     53.06 o 
   2   5  19      267.25      295.44     25.80 o 
   3   5  19        6.93        5.06     11.48 o 
   4   5  19      732.93      851.34     35.50 o 
   5   5  19      187.45      214.47     25.47 o 
   6   5  19       35.36       29.93     21.20 o 
   7   5  19      107.11      101.79     26.81 o 
  -7   6  19      136.08      129.69     19.95 o 
  -6   6  19       29.09       20.67     23.69 o 
  -5   6  19       33.88       22.09     13.02 o 
  -4   6  19        5.74        4.21     10.50 o 
  -3   6  19      510.17      526.29     28.39 o 
  -2   6  19      661.64      797.18     59.47 o 
  -1   6  19      292.81      321.59     36.82 o 
   0   6  19       42.14       53.84     20.96 o 
   1   6  19      292.55      337.57     38.66 o 
   2   6  19      661.88      734.76     79.42 o 
   3   6  19      509.76      616.00     33.52 o 
   4   6  19        5.84       17.28      9.10 o 
   5   6  19       33.50       38.29     15.93 o 
   6   6  19       28.92       53.36     16.48 o 
   7   6  19      136.09      197.90     16.75 o 
  -6   7  19       36.37        6.65     10.15 o 
  -5   7  19       86.57       62.86     14.76 o 
  -4   7  19      192.04      107.70     18.20 o 
  -3   7  19       20.48       18.23     10.71 o 
  -2   7  19      526.66      587.42     47.04 o 
  -1   7  19        9.30       31.12     19.38 o 
   0   7  19      720.78      727.33     52.78 o 
   1   7  19        9.37        5.28     15.56 o 
   2   7  19      525.46      530.95     30.49 o 
   3   7  19       20.40       27.02     11.33 o 
   4   7  19      193.42      168.33     20.55 o 
   5   7  19       86.50       93.76     23.95 o 
   6   7  19       36.24       31.97     13.04 o 
  -6   8  19      143.71      125.95     24.94 o 
  -5   8  19      115.74       86.86     19.71 o 
  -4   8  19      170.34      127.19     24.50 o 
  -3   8  19       48.72       33.42     16.40 o 
  -2   8  19      123.83      108.04     14.86 o 
  -1   8  19      447.87      477.65     34.59 o 
   0   8  19      179.94      232.08     41.77 o 
   1   8  19      447.50      488.23     25.46 o 
   2   8  19      124.62      118.79     18.36 o 
   3   8  19       48.74       30.23     11.68 o 
   4   8  19      169.76      172.83     23.40 o 
   5   8  19      115.67      139.95     26.28 o 
   6   8  19      144.07      173.77     14.96 o 
  -6   9  19        9.17       -2.49     13.72 o 
  -5   9  19       37.51       30.03     18.08 o 
  -4   9  19      195.95      140.25     25.12 o 
  -3   9  19       61.80       54.87     18.52 o 
  -2   9  19       90.39       70.69     13.80 o 
  -1   9  19      258.62      250.45     22.81 o 
   0   9  19      434.22      411.29     21.40 o 
   1   9  19      260.37      252.51     17.93 o 
   2   9  19       90.24       98.31     17.60 o 
   3   9  19       61.43       82.85     21.11 o 
   4   9  19      195.70      173.69     18.92 o 
   5   9  19       37.75       42.74     14.19 o 
   6   9  19        9.30       16.87     11.33 o 
  -6  10  19        0.50      -13.72     14.96 o 
  -5  10  19        5.65        8.47     10.47 o 
  -4  10  19       47.31       33.05     14.99 o 
  -3  10  19        0.04        1.11     12.20 o 
  -2  10  19       15.00        6.30     12.95 o 
  -1  10  19      145.27      135.43     18.91 o 
   0  10  19     4095.26     4430.88     75.30 o 
   1  10  19      144.85      141.17     15.35 o 
   2  10  19       15.09       11.50     11.89 o 
   3  10  19        0.04      -11.59     13.14 o 
   4  10  19       47.66       35.87     11.92 o 
   5  10  19        5.68        8.41     10.23 o 
   6  10  19        0.49        8.60      8.69 o 
  -5  11  19       43.75       29.93     17.46 o 
  -4  11  19       31.97       17.37     12.76 o 
  -3  11  19       65.99       64.72     18.19 o 
  -2  11  19      148.22       93.73     23.17 o 
  -1  11  19     1637.36     1616.44     50.79 o 
   0  11  19      291.30      310.46     25.73 o 
   1  11  19     1633.53     1550.68     51.25 o 
   2  11  19      149.04      119.62     17.34 o 
   3  11  19       66.47       95.34     30.55 o 
   4  11  19       31.77       22.08     10.73 o 
   5  11  19       43.92       58.05     12.67 o 
  -5  12  19        0.03      -16.21     16.21 o 
  -4  12  19        5.59       -0.10     10.47 o 
  -3  12  19       51.24       55.24     13.35 o 
  -2  12  19       10.11       21.31     10.87 o 
  -1  12  19     1792.25     1857.54     53.73 o 
   0  12  19       15.01       24.76     11.09 o 
   1  12  19     1793.04     1859.82     69.18 o 
   2  12  19        9.90       53.46     47.39 o 
   3  12  19       51.30       38.70     14.53 o 
   4  12  19        5.61       -3.49      9.94 o 
   5  12  19        0.02        0.71      8.50 o 
  -5  13  19       18.75        2.49     12.47 o 
  -4  13  19       19.37       22.26     11.88 o 
  -3  13  19       45.25       53.76     16.15 o 
  -2  13  19      144.35      162.99     39.28 o 
  -1  13  19      199.22      232.13     24.12 o 
   0  13  19       50.18       64.51     17.02 o 
   1  13  19      198.98      172.45     20.97 o 
   2  13  19      144.96      154.52     28.06 o 
   3  13  19       45.23       34.80     15.59 o 
   4  13  19       19.24        7.48      9.98 o 
   5  13  19       18.86       12.47     13.72 o 
  -4  14  19       59.59       36.72     14.96 o 
  -3  14  19      117.19      112.47     17.37 o 
  -2  14  19        3.07       -6.86     14.99 o 
  -1  14  19        3.67      -13.72     23.69 o 
   0  14  19      573.83      620.46     44.95 o 
   1  14  19        3.68       -1.21     12.02 o 
   2  14  19        3.16       -0.96     11.70 o 
   3  14  19      117.35      126.79     13.22 o 
   4  14  19       59.42       60.66      9.76 o 
  -3  15  19       28.25       19.95     14.96 o 
  -2  15  19      130.86      115.88     21.82 o 
  -1  15  19      113.17      102.26     27.44 o 
   0  15  19      216.00      187.06     36.16 o 
   2  15  19      131.47       88.54     29.93 o 
   3  15  19       27.98       27.44     13.23 o 
   4  15  19       91.42       86.05     19.95 o 
  -3  16  19       19.94       16.21     11.22 o 
  -1  16  19      263.38      193.91     76.69 o 
   0  16  19       30.95       66.11     31.80 o 
   1  16  19      263.21      204.52     36.16 o 
   3  16  19       19.88       26.19     14.96 o 
  -2  17  19       12.54       13.72      9.98 o 
  -1  17  19       92.76      104.75     22.45 o 
   1  17  19       92.45       98.52     22.45 o 
   2  17  19       12.37       39.91     14.96 o 
   0   0  20       63.73       66.47     19.07 o 
   1   0  20       66.01       63.66     16.05 o 
   2   0  20       48.92       60.47     15.58 o 
   3   0  20        7.16       -3.79     13.39 o 
   4   0  20     1251.05     1507.86     48.00 o 
   5   0  20      155.86      174.25     19.60 o 
   6   0  20       65.55       81.38     12.94 o 
   7   0  20        0.27       -0.32      6.32 o 
  -7   1  20        2.39        0.86      6.61 o 
  -6   1  20       16.40       14.49      9.59 o 
  -5   1  20      571.60      611.51     33.31 o 
  -4   1  20     1764.85     1757.20     58.03 o 
  -3   1  20       88.88       64.60     26.06 o 
  -2   1  20       60.80       70.58     15.07 o 
  -1   1  20      335.68      323.85     23.06 o 
   0   1  20        9.02       10.08     10.32 o 
   1   1  20      335.67      351.62     25.12 o 
   2   1  20       60.73       79.38     15.91 o 
   3   1  20       89.21       52.28     19.47 o 
   4   1  20     1765.78     1924.28     53.18 o 
   5   1  20      571.52      586.67     32.50 o 
   6   1  20       16.36       15.30      9.21 o 
   7   1  20        2.44       -1.92      6.93 o 
  -7   2  20       29.73       26.81      7.85 o 
  -6   2  20       96.62       96.58     14.01 o 
  -5   2  20       90.97      112.81     14.53 o 
  -4   2  20      495.90      553.46     33.96 o 
  -3   2  20      626.91      815.94     64.82 o 
  -2   2  20      613.91      775.81     58.81 o 
  -1   2  20       30.60       40.73     11.23 o 
   0   2  20      103.36      106.64     14.74 o 
   1   2  20       31.16       48.48     13.77 o 
   2   2  20      614.03      767.41     38.02 o 
   3   2  20      627.28      794.73     50.41 o 
   4   2  20      495.37      551.27     23.77 o 
   5   2  20       91.25       96.66     15.27 o 
   6   2  20       96.47       98.65     16.72 o 
   7   2  20       29.89       20.52      9.23 o 
  -7   3  20       16.25        5.80      7.46 o 
  -6   3  20       97.91       81.98     14.66 o 
  -5   3  20      389.96      346.71     26.44 o 
  -4   3  20      195.84      166.39     20.56 o 
  -3   3  20      237.57      268.86     41.25 o 
  -2   3  20      144.41      158.65     52.38 o 
  -1   3  20       84.21       99.60     24.68 o 
   0   3  20     1093.11     1085.31     52.02 o 
   1   3  20       83.92       98.68     16.15 o 
   2   3  20      144.08      136.02     19.11 o 
   3   3  20      237.05      262.83     38.01 o 
   4   3  20      195.66      167.34     18.07 o 
   5   3  20      389.55      422.95     30.70 o 
   6   3  20       98.17      107.66     19.16 o 
   7   3  20       16.12       -2.43     14.34 o 
  -7   4  20       46.10       45.53     10.58 o 
  -6   4  20      113.69      130.13     16.87 o 
  -5   4  20        1.32       -5.87     11.25 o 
  -4   4  20      239.13      262.05     27.05 o 
  -3   4  20      561.76      589.50     29.85 o 
  -2   4  20       94.86      122.10     30.18 o 
  -1   4  20     1107.94     1299.54     66.84 o 
   0   4  20     1647.03     1908.02     80.03 o 
   1   4  20     1106.76     1359.60     59.64 o 
   2   4  20       95.35       91.21     20.99 o 
   3   4  20      562.21      658.40     32.52 o 
   4   4  20      238.77      305.19     23.60 o 
   5   4  20        1.34        6.32     11.83 o 
   6   4  20      113.80      168.62     43.02 o 
   7   4  20       45.88       59.94     14.34 o 
  -7   5  20       58.27       52.38     14.96 o 
  -6   5  20       15.44       14.83      9.76 o 
  -5   5  20       88.87       66.67     15.03 o 
  -4   5  20      238.64      254.16     23.48 o 
  -3   5  20      153.27      127.81     15.86 o 
  -2   5  20      626.48      828.48    107.25 o 
  -1   5  20      610.45      690.86     51.36 o 
   0   5  20      653.99      660.67     49.41 o 
   1   5  20      611.82      649.44     52.78 o 
   2   5  20      624.32      668.98     47.45 o 
   3   5  20      152.87      147.31     18.82 o 
   4   5  20      238.21      280.66     22.70 o 
   5   5  20       89.23       72.62     21.11 o 
   6   5  20       15.38       33.67     21.20 o 
   7   5  20       58.56       67.94     11.88 o 
  -6   6  20       41.77       29.54     15.38 o 
  -5   6  20       32.21       28.40     12.47 o 
  -4   6  20      122.75      111.45     18.90 o 
  -3   6  20     1056.79     1219.92     42.79 o 
  -2   6  20      120.07      189.06     34.76 o 
  -1   6  20      222.62      260.50     35.49 o 
   0   6  20      103.89       91.34     26.03 o 
   1   6  20      222.17      245.60     35.06 o 
   2   6  20      120.65      164.95     28.00 o 
   3   6  20     1057.05     1340.33     55.02 o 
   4   6  20      122.42      142.70     19.98 o 
   5   6  20       32.27       59.96     20.02 o 
   6   6  20       42.04       79.81     23.69 o 
   7   6  20       44.95       46.14     16.21 o 
  -6   7  20       26.76       32.42     19.95 o 
  -5   7  20      119.89       94.81     17.00 o 
  -4   7  20      143.56      110.50     18.96 o 
  -3   7  20      446.65      411.10     29.26 o 
  -2   7  20      372.16      308.41     23.98 o 
  -1   7  20      900.47      893.35     59.66 o 
   0   7  20      936.76      954.07     60.43 o 
   1   7  20      900.40      917.51     81.93 o 
   2   7  20      371.91      351.81     23.00 o 
   3   7  20      446.82      471.55     30.23 o 
   4   7  20      143.08      129.65     18.51 o 
   5   7  20      120.25      126.58     25.91 o 
   6   7  20       27.11       34.05      9.91 o 
  -6   8  20       44.34       31.18     17.46 o 
  -5   8  20      176.89      125.82     22.88 o 
  -4   8  20        5.70        3.33     14.53 o 
  -3   8  20      219.42      151.27     23.90 o 
  -2   8  20      129.30      125.85     15.32 o 
  -1   8  20       33.94       55.01     13.64 o 
   0   8  20      620.57      680.68     26.60 o 
   1   8  20       34.29       43.63      9.89 o 
   2   8  20      129.38      107.90     16.03 o 
   3   8  20      219.38      183.61     21.96 o 
   4   8  20        5.60        5.76     12.76 o 
   5   8  20      176.52      225.16     26.48 o 
   6   8  20       44.11       45.08      9.05 o 
  -6   9  20       44.57       44.89     18.71 o 
  -5   9  20        4.01       -2.92     20.58 o 
  -4   9  20       31.63       35.22     19.33 o 
  -3   9  20       50.92       51.96     18.46 o 
  -2   9  20      285.29      260.60     19.99 o 
  -1   9  20      726.27      686.49     33.90 o 
   0   9  20      898.00      849.49     30.35 o 
   1   9  20      724.07      661.22     27.65 o 
   2   9  20      285.03      295.09     27.79 o 
   3   9  20       50.70       47.42     17.93 o 
   4   9  20       31.49       38.60     14.34 o 
   5   9  20        3.90        1.25      9.57 o 
   6   9  20       44.54       31.99      9.30 o 
  -6  10  20        3.97       -7.48     12.47 o 
  -5  10  20       22.74       -7.57     10.90 o 
  -4  10  20       26.01       10.87     11.97 o 
  -3  10  20      154.75      126.68     22.47 o 
  -2  10  20       73.21       86.10     21.20 o 
  -1  10  20      200.03      152.68     16.24 o 
   0  10  20      109.01      105.32     14.20 o 
   1  10  20      200.27      176.39     16.62 o 
   2  10  20       73.35       57.10     13.75 o 
   3  10  20      154.98      169.99     24.50 o 
   4  10  20       26.04       25.56     10.86 o 
   5  10  20       22.66       17.36      9.87 o 
   6  10  20        3.96      -11.22     11.22 o 
  -5  11  20       30.44       29.68     11.00 o 
  -4  11  20        4.04       27.47     14.53 o 
  -3  11  20      240.60      230.56     25.54 o 
  -2  11  20      114.18       88.06     17.32 o 
  -1  11  20      768.50      716.50     39.77 o 
   0  11  20       99.85      104.16     17.39 o 
   1  11  20      771.38      736.81     35.83 o 
   2  11  20      114.15       88.08     15.42 o 
   3  11  20      240.54      233.09     28.22 o 
   4  11  20        4.12       12.05     11.34 o 
   5  11  20       30.22       22.27      9.61 o 
  -5  12  20       63.18       34.92     14.96 o 
  -4  12  20        0.10        9.98     14.96 o 
  -3  12  20       12.52       32.70     14.03 o 
  -2  12  20       17.37        0.20     10.44 o 
  -1  12  20      311.49      315.97     23.15 o 
   0  12  20       54.04       77.98     14.98 o 
   1  12  20      311.12      337.13     24.83 o 
   2  12  20       17.22       51.72     44.27 o 
   3  12  20       12.80       29.93     19.95 o 
   4  12  20        0.09        7.67     11.06 o 
   5  12  20       63.18       61.16     13.48 o 
  -4  13  20       10.34        5.22      9.58 o 
  -3  13  20       31.91       18.03     11.36 o 
  -2  13  20       23.81       18.55     13.56 o 
  -1  13  20        4.29       23.22     13.04 o 
   0  13  20       65.30      107.27     20.28 o 
   1  13  20        4.40       65.92     20.32 o 
   2  13  20       23.93       24.51     16.84 o 
   3  13  20       31.66       23.23     10.25 o 
   4  13  20       10.44        1.25     12.47 o 
  -4  14  20      110.05       85.78     12.25 o 
  -3  14  20      205.75      258.14     32.42 o 
  -2  14  20      195.33      223.22     37.41 o 
  -1  14  20       59.18      101.01     31.18 o 
   0  14  20        1.27       16.97     11.49 o 
   1  14  20       59.32       61.26     17.05 o 
   2  14  20      194.95      215.91     25.16 o 
   3  14  20      205.99      202.71     22.47 o 
   4  14  20      110.01      115.97     46.76 o 
  -3  15  20       54.66       59.86     17.46 o 
  -2  15  20       80.94       89.79     24.94 o 
   0  15  20       59.51       63.60     18.46 o 
   2  15  20       80.93       72.33     26.19 o 
   3  15  20       54.79       54.87     14.11 o 
  -2  16  20       26.67       33.67     16.21 o 
  -1  16  20      110.99      130.94     24.94 o 
   0  16  20       65.04      183.15     79.81 o 
   1  16  20      111.21      113.85     51.13 o 
   2  16  20       26.69       38.66     17.46 o 
  -1  17  20       16.42       13.72     13.72 o 
   1   0  21       25.34       27.01     13.67 o 
   2   0  21     1100.91     1394.78     49.95 o 
   3   0  21        3.70       -0.72     11.34 o 
   4   0  21     1500.47     1937.85     54.13 o 
   5   0  21       14.03       13.12     12.00 o 
   6   0  21        4.86       14.51     11.24 o 
   7   0  21        1.66        5.00      5.24 o 
  -7   1  21       25.39       24.94      6.38 o 
  -6   1  21        3.55        3.12     10.62 o 
  -5   1  21       39.23       33.39     12.46 o 
  -4   1  21       58.72       48.76     11.74 o 
  -3   1  21      303.33      311.39     22.58 o 
  -2   1  21       69.74      101.71     17.56 o 
  -1   1  21      117.33      116.64     19.93 o 
   0   1  21      216.89      237.19     20.81 o 
   1   1  21      116.60      127.69     17.97 o 
   2   1  21       70.09       55.86     15.88 o 
   3   1  21      304.40      302.11     27.19 o 
   4   1  21       58.63       78.03     12.50 o 
   5   1  21       39.68       46.07     12.91 o 
   6   1  21        3.57        5.40      9.71 o 
   7   1  21       25.20       29.37     17.46 o 
  -7   2  21       24.88       21.45      8.46 o 
  -6   2  21      131.83      148.33     15.52 o 
  -5   2  21      548.58      600.40     33.36 o 
  -4   2  21      431.15      429.82     26.89 o 
  -3   2  21      753.06      908.89     32.26 o 
  -2   2  21       64.82       66.72     26.45 o 
  -1   2  21       54.03       61.51     19.23 o 
   0   2  21      267.87      310.69     22.78 o 
   1   2  21       54.33       47.32     14.96 o 
   2   2  21       64.75       69.35     15.79 o 
   3   2  21      750.96      921.25     39.56 o 
   4   2  21      431.11      480.32     27.47 o 
   5   2  21      548.73      536.29     32.15 o 
   6   2  21      131.78      190.39     29.93 o 
   7   2  21       24.97        8.18      6.89 o 
  -7   3  21       13.29       -1.25      9.98 o 
  -6   3  21      245.02      275.24     18.56 o 
  -5   3  21       32.25       36.08     12.40 o 
  -4   3  21      444.58      408.27     29.37 o 
  -3   3  21      760.91      779.86     30.49 o 
  -2   3  21       43.80       80.75     30.18 o 
  -1   3  21      251.81      273.25     35.49 o 
   0   3  21      348.58      333.46     31.91 o 
   1   3  21      252.73      300.88     25.12 o 
   2   3  21       43.72       48.70     16.54 o 
   3   3  21      760.97      872.46     34.67 o 
   4   3  21      444.79      497.16     39.26 o 
   5   3  21       32.04       38.09     12.29 o 
   6   3  21      245.00      306.37     47.39 o 
   7   3  21       13.27       14.60      6.20 o 
  -6   4  21      158.38      176.48     17.98 o 
  -5   4  21       68.93       40.96     11.91 o 
  -4   4  21        3.81       14.99     10.16 o 
  -3   4  21     1011.57     1184.92     37.02 o 
  -2   4  21       82.62      107.77     34.92 o 
  -1   4  21      134.22      143.72     29.28 o 
   0   4  21       57.19       52.10     23.37 o 
   1   4  21      134.03      142.40     29.65 o 
   2   4  21       82.81       85.32     21.80 o 
   3   4  21     1011.62     1237.12     50.85 o 
   4   4  21        3.83       10.97     10.89 o 
   5   4  21       69.02       83.55     21.57 o 
   6   4  21      158.20      184.32     21.27 o 
   7   4  21       39.89       36.94     10.47 o 
  -6   5  21      135.93      135.80     16.06 o 
  -5   5  21       15.12        5.42     10.36 o 
  -4   5  21       18.90       12.89     12.60 o 
  -3   5  21      144.20      143.29     17.52 o 
  -2   5  21      126.72      187.54     35.51 o 
  -1   5  21      257.79      215.32     33.61 o 
   0   5  21       46.23       48.83     22.62 o 
   1   5  21      257.62      232.77     36.58 o 
   2   5  21      127.31      155.06     26.83 o 
   3   5  21      144.47      131.62     17.38 o 
   4   5  21       19.20       31.21     14.36 o 
   5   5  21       14.95       29.37     17.37 o 
   6   5  21      136.05      173.34     32.42 o 
   7   5  21       48.92       74.82     19.95 o 
  -6   6  21       97.97       58.98     13.14 o 
  -5   6  21       31.96       21.24     16.47 o 
  -4   6  21       28.18       27.00     12.12 o 
  -3   6  21      204.55      188.90     18.80 o 
  -2   6  21       83.70      105.04     17.16 o 
  -1   6  21      263.59      293.71     37.56 o 
   0   6  21      250.73      260.10     36.21 o 
   1   6  21      263.67      291.81     38.32 o 
   2   6  21       84.20       95.11     12.28 o 
   3   6  21      203.88      227.09     21.96 o 
   4   6  21       28.11       33.34     14.48 o 
   5   6  21       32.12       64.52     19.77 o 
   6   6  21       98.28      146.18     19.34 o 
  -6   7  21      185.80      153.72     25.56 o 
  -5   7  21        6.43      -10.48     14.53 o 
  -4   7  21       30.66       25.23     12.71 o 
  -3   7  21      398.57      380.74     28.78 o 
  -2   7  21      343.59      325.29     23.34 o 
  -1   7  21     1393.69     1377.70     50.43 o 
   0   7  21        1.89        8.75     10.61 o 
   1   7  21     1394.71     1380.54     38.29 o 
   2   7  21      343.49      313.86     22.37 o 
   3   7  21      399.03      406.68     34.03 o 
   4   7  21       30.74       23.71     11.96 o 
   5   7  21        6.41        2.86     14.30 o 
   6   7  21      185.43      176.93     17.97 o 
  -6   8  21       24.21       32.42     16.21 o 
  -5   8  21        6.18       -1.20     12.58 o 
  -4   8  21       31.00       15.82     13.38 o 
  -3   8  21       46.17       56.87     15.09 o 
  -2   8  21      424.10      437.65     26.13 o 
  -1   8  21      634.05      663.09     44.12 o 
   0   8  21       57.71       56.32     10.46 o 
   1   8  21      633.58      689.11     28.30 o 
   2   8  21      425.46      433.00     44.52 o 
   3   8  21       46.05       65.11     18.94 o 
   4   8  21       31.26       36.68     13.99 o 
   5   8  21        6.23       35.53     11.57 o 
   6   8  21       24.13       23.46      7.66 o 
  -6   9  21       83.73       61.25     27.44 o 
  -5   9  21       18.15        3.99     10.79 o 
  -4   9  21       99.97       85.18     20.94 o 
  -3   9  21       94.32       71.88     20.60 o 
  -2   9  21      809.76      704.89     58.13 o 
  -1   9  21      495.96      463.19     28.21 o 
   0   9  21      300.15      270.05     18.07 o 
   1   9  21      496.85      452.52     23.48 o 
   2   9  21      807.91      816.44     45.07 o 
   3   9  21       94.72       70.82     16.04 o 
   4   9  21       99.87       84.12     17.34 o 
   5   9  21       18.20       14.05     10.37 o 
   6   9  21       84.09       58.16     12.35 o 
  -5  10  21       30.75        5.52     12.47 o 
  -4  10  21       12.44       27.78     13.59 o 
  -3  10  21        7.45       18.54     13.14 o 
  -2  10  21        7.13       12.47     13.23 o 
  -1  10  21      109.33       60.36     17.57 o 
   0  10  21      791.20      895.42     35.24 o 
   1  10  21      109.09      123.75     15.44 o 
   2  10  21        6.95       11.74     14.58 o 
   3  10  21        7.47        7.48     17.46 o 
   4  10  21       12.43        7.60     10.24 o 
   5  10  21       31.00       25.51     10.75 o 
  -5  11  21        0.13       -4.44     14.96 o 
  -4  11  21        3.86       -5.09     10.47 o 
  -3  11  21      213.24      213.68     27.29 o 
  -2  11  21       71.39       47.09     11.40 o 
  -1  11  21      147.88      172.22     38.66 o 
   0  11  21        7.11       10.50     15.75 o 
   1  11  21      147.64      141.18     19.85 o 
   2  11  21       71.64       42.01     12.18 o 
   3  11  21      212.77      195.46     20.66 o 
   4  11  21        3.88       19.62     11.90 o 
   5  11  21        0.13        4.82      9.23 o 
  -5  12  21        7.51      -13.72     14.96 o 
  -4  12  21       13.19        5.06      7.75 o 
  -3  12  21       66.26       77.05     13.92 o 
  -2  12  21      139.81      149.31     19.09 o 
  -1  12  21       18.37       27.56     11.14 o 
   0  12  21        3.76       25.50     18.36 o 
   1  12  21       18.55       37.86     14.80 o 
   2  12  21      139.09      170.62     22.19 o 
   3  12  21       66.20       54.00     17.57 o 
   4  12  21       13.18        8.73     12.47 o 
   5  12  21        7.52        4.20      8.07 o 
  -4  13  21       30.17        6.45     11.22 o 
  -3  13  21        5.14       -6.28     15.59 o 
  -2  13  21       96.70       77.93     16.02 o 
  -1  13  21       76.44       74.70     13.37 o 
   0  13  21      157.42      180.65     19.80 o 
   1  13  21       75.62       68.12     23.07 o 
   2  13  21       96.63       79.10     19.95 o 
   3  13  21        5.07       -7.60     13.50 o 
   4  13  21       30.23       35.15     11.30 o 
  -3  14  21      116.72      152.14     24.94 o 
  -2  14  21       11.40        3.74     17.46 o 
   0  14  21      888.80      908.51     47.62 o 
   1  14  21        8.86       14.96     14.96 o 
   2  14  21       11.56       29.93     16.21 o 
   3  14  21      116.65      112.10     14.36 o 
   4  14  21       91.12      113.48     22.45 o 
  -3  15  21       88.49       92.28     17.46 o 
  -1  15  21      196.18      258.14     34.92 o 
   0  15  21       26.34       27.44     21.20 o 
   2  15  21       56.31       62.72     19.33 o 
   3  15  21       88.41      120.97     23.69 o 
  -2  16  21       10.28        9.98     12.47 o 
  -1  16  21       75.97       67.00     14.03 o 
   0  16  21       48.00       81.06     26.19 o 
   1  16  21       75.87       47.39     19.95 o 
   2  16  21       10.20       17.46     14.96 o 
   0   0  22     4343.16     5058.75    122.15 o 
   1   0  22       35.28       23.39     16.38 o 
   2   0  22      793.72      958.54     42.63 o 
   3   0  22      111.35      112.68     12.10 o 
   4   0  22     1033.89     1149.19     55.93 o 
   5   0  22        0.57        0.57     10.23 o 
   6   0  22      186.55      211.89     24.72 o 
   7   0  22        1.90        2.89      5.49 o 
  -7   1  22        2.16       -6.07     11.85 o 
  -6   1  22       14.48       15.99      8.85 o 
  -5   1  22       19.80       27.40     13.50 o 
  -4   1  22      259.68      323.90     23.99 o 
  -3   1  22      293.63      295.36     18.23 o 
  -2   1  22      184.49      198.54     21.40 o 
  -1   1  22        8.13       18.98     15.51 o 
   0   1  22      352.42      400.26     26.90 o 
   1   1  22        8.29       12.07     13.82 o 
   2   1  22      184.78      175.49     20.87 o 
   3   1  22      293.29      294.01     22.86 o 
   4   1  22      260.65      287.36     19.79 o 
   5   1  22       19.81       32.57     15.71 o 
   6   1  22       14.46       13.09     12.88 o 
   7   1  22        2.14        4.69      7.46 o 
  -7   2  22       99.85       79.81     16.21 o 
  -6   2  22      204.57      240.56     18.48 o 
  -5   2  22        2.69        9.20     10.63 o 
  -4   2  22      521.26      608.78     31.82 o 
  -3   2  22      118.55      128.79     13.53 o 
  -2   2  22       39.72       52.02     25.73 o 
  -1   2  22      464.75      519.57     60.84 o 
   0   2  22        2.58        5.13     15.22 o 
   1   2  22      464.50      556.88     32.29 o 
   2   2  22       39.75       55.83     15.53 o 
   3   2  22      118.38      134.48     18.12 o 
   4   2  22      521.72      578.66     38.53 o 
   5   2  22        2.72        2.98     11.74 o 
   6   2  22      204.66      279.29     29.02 o 
   7   2  22       99.87      102.36     23.07 o 
  -6   3  22      277.93      268.38     24.48 o 
  -5   3  22       69.73       62.49     11.71 o 
  -4   3  22      200.74      181.38     18.81 o 
  -3   3  22      689.15      701.15     29.26 o 
  -2   3  22      190.24      247.92     57.37 o 
  -1   3  22      173.21      187.98     32.06 o 
   0   3  22      126.29      154.43     28.61 o 
   1   3  22      173.44      159.57     20.26 o 
   2   3  22      189.98      186.78     21.32 o 
   3   3  22      690.45      755.10     32.56 o 
   4   3  22      199.08      219.14     21.33 o 
   5   3  22       70.24       69.16     15.05 o 
   6   3  22      277.17      251.91     33.67 o 
   7   3  22       19.00       14.96      9.98 o 
  -6   4  22      236.26      243.65     28.69 o 
  -5   4  22        9.55        7.65     10.32 o 
  -4   4  22      112.91      116.60     15.94 o 
  -3   4  22      191.80      177.23     14.46 o 
  -2   4  22       66.69       79.31     19.96 o 
  -1   4  22      266.63      287.99     38.50 o 
   0   4  22       79.69       81.65     25.47 o 
   1   4  22      267.09      306.20     38.50 o 
   2   4  22       66.24       71.68     20.83 o 
   3   4  22      190.79      193.91     20.94 o 
   4   4  22      113.65      134.89     20.70 o 
   5   4  22        9.77        9.49     14.73 o 
   6   4  22      237.25      315.51     37.41 o 
  -6   5  22      120.47       98.40     18.84 o 
  -5   5  22       31.79       24.62     10.43 o 
  -4   5  22       12.77       10.53     12.24 o 
  -3   5  22      153.98      135.07     16.55 o 
  -2   5  22      514.46      556.30     29.13 o 
  -1   5  22      132.87      139.04     30.91 o 
   0   5  22       88.69       64.87     24.17 o 
   1   5  22      132.31      117.10     28.52 o 
   2   5  22      514.74      523.60     30.65 o 
   3   5  22      154.18      164.48     16.69 o 
   4   5  22       13.00       26.69     14.14 o 
   5   5  22       31.59       44.22     17.04 o 
   6   5  22      120.14      153.39     18.94 o 
  -6   6  22       10.29       25.24     31.18 o 
  -5   6  22       93.41      102.60     17.00 o 
  -4   6  22       60.00       52.21     14.56 o 
  -3   6  22       72.26       65.87     15.53 o 
  -2   6  22       32.17       25.06     14.73 o 
  -1   6  22      372.26      450.75     35.43 o 
   0   6  22        0.07      -14.74     20.52 o 
   1   6  22      372.22      383.25     27.79 o 
   2   6  22       32.09       36.05      8.98 o 
   3   6  22       72.11       74.12     13.41 o 
   4   6  22       59.98       62.02     15.92 o 
   5   6  22       93.28      128.45     32.42 o 
   6   6  22       10.31        7.55      8.14 o 
  -6   7  22       38.72       53.56     12.88 o 
  -5   7  22       41.84       50.32     16.15 o 
  -4   7  22       64.72       39.28     16.75 o 
  -3   7  22      263.58      210.40     24.71 o 
  -2   7  22       64.35       47.31     12.30 o 
  -1   7  22      439.46      463.44     30.95 o 
   0   7  22      597.44      618.62     30.91 o 
   1   7  22      438.66      457.40     25.94 o 
   2   7  22       63.86       77.46     13.45 o 
   3   7  22      263.64      283.45     25.34 o 
   4   7  22       64.65       64.66     13.63 o 
   5   7  22       41.85       44.97     14.91 o 
   6   7  22       38.78       34.05      9.77 o 
  -6   8  22       64.48       48.52     28.68 o 
  -5   8  22      148.74       79.21     18.27 o 
  -4   8  22       46.39       23.73     13.48 o 
  -3   8  22      377.93      349.10     29.06 o 
  -2   8  22      280.32      272.99     21.81 o 
  -1   8  22      811.44      793.15     48.87 o 
   0   8  22     1195.01     1306.56     44.68 o 
   1   8  22      812.12      869.78     31.86 o 
   2   8  22      280.35      259.76     30.22 o 
   3   8  22      378.13      423.79     37.79 o 
   4   8  22       46.44       38.33     13.84 o 
   5   8  22      148.30      144.52     14.73 o 
   6   8  22       64.26       64.31     13.14 o 
  -6   9  22       26.16       33.67     14.96 o 
  -5   9  22       26.97       13.22     11.00 o 
  -4   9  22      112.33       91.72     20.22 o 
  -3   9  22      213.14      147.05     29.93 o 
  -2   9  22      812.85      757.25     51.05 o 
  -1   9  22       58.88       63.92     11.25 o 
   0   9  22       39.49       53.85     13.31 o 
   1   9  22       58.53       48.29     14.20 o 
   2   9  22      814.58      849.62     52.33 o 
   3   9  22      212.22      177.34     21.58 o 
   4   9  22      112.34      109.88     15.29 o 
   5   9  22       27.30       15.05      9.67 o 
   6   9  22       26.38       19.95     12.47 o 
  -5  10  22       11.89       -0.33      9.98 o 
  -4  10  22       31.85        2.96     23.69 o 
  -3  10  22       49.49       51.75     17.64 o 
  -2  10  22      112.99       86.31     20.28 o 
  -1  10  22      194.07      193.21     19.01 o 
   0  10  22       87.03       63.09     17.28 o 
   1  10  22      194.00      211.53     20.08 o 
   2  10  22      113.14       68.62     17.63 o 
   3  10  22       49.48       37.18     16.48 o 
   4  10  22       31.73       23.11     11.23 o 
   5  10  22       11.81        2.49      9.21 o 
  -5  11  22       11.47       18.45     24.32 o 
  -4  11  22        8.10       -3.74     16.84 o 
  -3  11  22       42.61       36.24     11.40 o 
  -2  11  22      244.08      221.03     27.27 o 
  -1  11  22      221.38      229.58     41.15 o 
   0  11  22      556.11      593.97     36.21 o 
   1  11  22      221.25      245.05     24.66 o 
   2  11  22      243.43      262.86     35.50 o 
   3  11  22       42.93       34.29     16.75 o 
   4  11  22        8.09        4.49     21.20 o 
   5  11  22       11.31        6.30      8.69 o 
  -4  12  22       26.35        3.74      9.58 o 
  -3  12  22       90.88       70.82     13.60 o 
  -2  12  22      213.65      221.36     22.02 o 
  -1  12  22       18.00       22.60      9.86 o 
   0  12  22       17.27       22.66     11.28 o 
   1  12  22       18.30       18.95     12.32 o 
   2  12  22      213.93      178.85     25.53 o 
   3  12  22       90.79       79.99     18.46 o 
   4  12  22       26.26       30.82     11.97 o 
  -4  13  22       40.91        7.48     12.47 o 
  -3  13  22      134.13      130.90     17.57 o 
  -2  13  22      226.12      233.54     26.00 o 
  -1  13  22       68.43       86.81     16.93 o 
   0  13  22       39.52       67.57     20.33 o 
   1  13  22       68.85       85.23     62.35 o 
   2  13  22      226.91      194.54     34.92 o 
   3  13  22      134.59      116.44     18.05 o 
   4  13  22       40.98       47.48     12.25 o 
  -3  14  22       25.26       41.15     16.21 o 
  -2  14  22       49.11       96.02     24.94 o 
  -1  14  22        6.63       25.19     13.14 o 
   0  14  22      141.44      134.54     17.24 o 
   1  14  22        6.67       11.22     13.72 o 
   2  14  22       49.14       39.91     16.21 o 
   3  14  22       25.25       31.18     10.38 o 
  -2  15  22       37.41       51.13     18.71 o 
  -1  15  22       71.90       79.81     21.20 o 
   0  15  22      115.89      159.62     31.18 o 
   1  15  22       72.29       92.28     24.94 o 
   2  15  22       37.24       69.37     13.34 o 
   3  15  22       28.14       42.40     16.21 o 
  -1  16  22       21.75       24.79     11.00 o 
   0  16  22       17.42       58.61     22.45 o 
   1   0  23        0.13        2.36     12.57 o 
   2   0  23     1785.18     2202.14     64.31 o 
   3   0  23       33.35       41.67     10.23 o 
   4   0  23      367.09      470.86     30.14 o 
   5   0  23       23.14       40.16     12.70 o 
   6   0  23       63.84       65.19     11.58 o 
  -7   1  23       31.63       23.69     11.22 o 
  -6   1  23        9.24       18.35      8.91 o 
  -5   1  23      101.32      101.33     13.78 o 
  -4   1  23      240.33      227.44     19.36 o 
  -3   1  23      963.85     1020.55     32.39 o 
  -2   1  23      454.93      564.93     53.62 o 
  -1   1  23      350.72      330.96     31.84 o 
   0   1  23      167.86      159.03     19.63 o 
   1   1  23      350.39      354.88     27.80 o 
   2   1  23      454.31      505.10     32.94 o 
   3   1  23      965.00     1079.76     36.53 o 
   4   1  23      241.39      255.76     22.77 o 
   5   1  23      101.55      117.64     19.75 o 
   6   1  23        9.19       15.21      9.39 o 
  -6   2  23       46.34       37.95      9.79 o 
  -5   2  23      361.30      418.28     23.83 o 
  -4   2  23      205.47      235.90     19.39 o 
  -3   2  23      341.12      369.06     20.63 o 
  -2   2  23       53.36       63.94     19.58 o 
  -1   2  23      351.15      528.76     88.54 o 
   0   2  23      726.10      829.49     49.63 o 
   1   2  23      350.92      439.07     29.96 o 
   2   2  23       53.59       62.58     11.04 o 
   3   2  23      340.25      364.66     24.27 o 
   4   2  23      204.33      226.59     20.57 o 
   5   2  23      360.93      382.67     34.43 o 
   6   2  23       46.49       50.81     17.71 o 
  -6   3  23       54.79       58.54     10.41 o 
  -5   3  23        6.86        9.54      8.08 o 
  -4   3  23      298.99      271.04     22.23 o 
  -3   3  23      297.65      279.04     18.31 o 
  -2   3  23      643.87      672.34     28.42 o 
  -1   3  23       11.28       -1.25     29.93 o 
   0   3  23       91.66       86.88     26.29 o 
   1   3  23       11.27       26.32     16.94 o 
   2   3  23      643.22      709.97     23.30 o 
   3   3  23      298.94      347.65     20.92 o 
   4   3  23      299.35      317.45     21.86 o 
   5   3  23        6.78       15.41     13.14 o 
   6   3  23       54.89       58.61     13.38 o 
  -6   4  23       91.88      114.41     18.27 o 
  -5   4  23      137.18      129.80     17.02 o 
  -4   4  23       91.37       81.85     13.49 o 
  -3   4  23      176.98      183.49     19.68 o 
  -2   4  23      372.77      376.46     27.98 o 
  -1   4  23      151.01      160.14     31.54 o 
   0   4  23      119.75      117.26     28.06 o 
   1   4  23      150.61      152.34     30.91 o 
   2   4  23      373.06      413.08     20.19 o 
   3   4  23      176.64      221.43     19.01 o 
   4   4  23       91.89      121.09     19.55 o 
   5   4  23      137.49      163.15     25.73 o 
   6   4  23       92.09      144.34     18.06 o 
  -6   5  23       61.39       49.88     21.20 o 
  -5   5  23       30.56       27.73     10.55 o 
  -4   5  23       26.20       19.54     12.62 o 
  -3   5  23       98.22       80.76     14.34 o 
  -2   5  23      298.48      310.66     22.89 o 
  -1   5  23      666.05      667.90     42.16 o 
   0   5  23       17.87       18.55     15.09 o 
   1   5  23      666.39      661.91     27.44 o 
   2   5  23      298.03      293.05     19.19 o 
   3   5  23       98.03       97.13     15.34 o 
   4   5  23       25.96       35.35     11.76 o 
   5   5  23       30.34       38.87     12.62 o 
   6   5  23       60.92       57.91     11.34 o 
  -6   6  23       16.54       38.66     18.71 o 
  -5   6  23      101.61       83.28     20.22 o 
  -4   6  23       43.82       19.75     16.30 o 
  -3   6  23      469.53      450.51     34.55 o 
  -2   6  23      516.33      562.01     33.78 o 
  -1   6  23      282.28      323.55     40.98 o 
   0   6  23     1227.61     1434.37     50.70 o 
   1   6  23      282.86      304.14     23.02 o 
   2   6  23      517.77      508.51     36.85 o 
   3   6  23      470.35      518.89     30.43 o 
   4   6  23       43.74       44.31     12.43 o 
   5   6  23      101.83      102.72     19.34 o 
   6   6  23       16.63       22.58      7.85 o 
  -6   7  23        5.41       24.94     18.71 o 
  -5   7  23       45.54       39.91     16.84 o 
  -4   7  23      107.41       56.20     19.34 o 
  -3   7  23       17.10       -3.35     12.49 o 
  -2   7  23      590.51      556.14     34.91 o 
  -1   7  23      199.24      194.94     33.91 o 
   0   7  23      195.02      171.70     22.86 o 
   1   7  23      199.25      208.17     21.09 o 
   2   7  23      588.23      569.78     54.45 o 
   3   7  23       16.96       17.04     10.43 o 
   4   7  23      107.34       79.29     15.66 o 
   5   7  23       45.45       39.28     12.12 o 
   6   7  23        5.33        5.20      6.16 o 
  -6   8  23        1.69       37.41     16.21 o 
  -5   8  23       17.79        4.89     11.06 o 
  -4   8  23       46.33       16.41     31.80 o 
  -3   8  23      100.14       95.16     16.61 o 
  -2   8  23      504.57      550.58     59.23 o 
  -1   8  23      198.31      211.30     26.88 o 
   0   8  23        4.04       -9.31      9.31 o 
   1   8  23      197.92      228.02     20.00 o 
   2   8  23      504.40      582.97     44.47 o 
   3   8  23      100.08      110.90     24.94 o 
   4   8  23       46.23       20.58     20.58 o 
   5   8  23       17.90       18.98      8.98 o 
   6   8  23        1.69        2.00      6.57 o 
  -5   9  23       49.61       35.45     11.97 o 
  -4   9  23       16.50        3.70     12.88 o 
  -3   9  23      131.52       89.82     21.59 o 
  -2   9  23      259.55      230.71     30.41 o 
  -1   9  23      668.03      600.55     33.34 o 
   0   9  23      237.49      234.43     17.36 o 
   1   9  23      668.23      667.75     34.28 o 
   2   9  23      259.34      243.93     29.94 o 
   3   9  23      132.07       82.31     28.68 o 
   4   9  23       16.57        2.45     10.21 o 
   5   9  23       49.44       34.58     10.97 o 
  -5  10  23        8.73       13.72     12.47 o 
  -4  10  23       34.66       11.85     12.35 o 
  -3  10  23       38.94       19.18     12.76 o 
  -2  10  23       63.98       66.09     28.68 o 
  -1  10  23      545.68      527.28     33.12 o 
   0  10  23        0.45       -8.65      8.65 o 
   1  10  23      545.77      567.19     35.04 o 
   2  10  23       64.12       43.23     23.91 o 
   3  10  23       38.71       67.66     18.71 o 
   4  10  23       34.76       30.01     13.48 o 
   5  10  23        8.68        2.96      7.75 o 
  -5  11  23        8.53       12.47     13.72 o 
  -4  11  23       12.74       -7.79      9.92 o 
  -3  11  23       72.47       54.40     12.23 o 
  -2  11  23      368.53      374.40     35.18 o 
  -1  11  23      257.26      214.23     19.42 o 
   0  11  23      223.56      212.70     22.55 o 
   1  11  23      256.52      236.86     26.47 o 
   2  11  23      368.58      359.05     29.12 o 
   3  11  23       72.82       51.09     13.39 o 
   4  11  23       12.59       12.57     10.15 o 
   5  11  23        8.58       -2.49      8.73 o 
  -4  12  23       17.88        6.83     12.47 o 
  -3  12  23      105.86      130.85     20.58 o 
  -2  12  23      176.39      184.98     17.22 o 
  -1  12  23      205.20      231.68     19.79 o 
   0  12  23        9.82       21.30     10.33 o 
   1  12  23      205.47      232.49     36.16 o 
   2  12  23      176.83      198.21     38.66 o 
   3  12  23      105.61       97.35     14.56 o 
   4  12  23       17.87       24.69     10.60 o 
  -3  13  23      140.20      122.36     16.75 o 
  -2  13  23      326.56      329.92     51.75 o 
  -1  13  23      133.66      135.15     17.34 o 
   0  13  23      823.51      892.35     44.10 o 
   1  13  23      133.45      210.36    106.62 o 
   2  13  23      325.67      295.55     39.91 o 
   3  13  23      140.06      129.34     15.35 o 
   4  13  23        2.11        7.61      8.07 o 
  -3  14  23        8.22       14.96     12.47 o 
  -2  14  23       59.87       51.13     18.71 o 
  -1  14  23       27.18       16.90     11.69 o 
   0  14  23      828.35     1026.36    126.58 o 
   1  14  23       26.82       36.00     12.88 o 
   2  14  23       59.70       46.74     13.09 o 
   3  14  23        8.17        3.29     16.21 o 
  -2  15  23      105.64       87.29     17.46 o 
  -1  15  23       14.93      -14.96     16.21 o 
   1  15  23       14.64       16.21     12.47 o 
   2  15  23      105.62      128.45     23.69 o 
   1  16  23      122.93      120.97     22.45 o 
   0   0  24      878.95      969.94     60.48 o 
   1   0  24      106.01      135.12     19.43 o 
   2   0  24     1635.12     2159.13     46.19 o 
   3   0  24      218.00      234.29     16.31 o 
   4   0  24      279.11      312.22     22.23 o 
   5   0  24        7.90       13.53      8.57 o 
   6   0  24      144.69      156.56     17.18 o 
  -6   1  24      165.69      153.08     14.31 o 
  -5   1  24      358.74      414.58     26.49 o 
  -4   1  24      124.89      160.39     16.43 o 
  -3   1  24      652.37      653.29     37.10 o 
  -2   1  24      182.21      154.50     13.90 o 
  -1   1  24      102.81       94.96     20.63 o 
   0   1  24      108.70      112.09     18.30 o 
   1   1  24      103.04      104.42     18.80 o 
   2   1  24      182.75      180.28     15.56 o 
   3   1  24      652.81      706.95     30.56 o 
   4   1  24      124.93      146.41     15.89 o 
   5   1  24      358.86      393.00     25.62 o 
   6   1  24      165.82      177.65     17.89 o 
  -6   2  24        0.32       -7.11      8.19 o 
  -5   2  24      310.11      361.65     27.68 o 
  -4   2  24      141.00      136.16     15.73 o 
  -3   2  24      122.89      167.50     14.88 o 
  -2   2  24      135.57      142.32     15.29 o 
  -1   2  24      122.20      160.87     57.37 o 
   0   2  24       45.55       56.56     19.57 o 
   1   2  24      123.03      134.76     20.30 o 
   2   2  24      136.20      163.39     15.24 o 
   3   2  24      122.53      206.01     19.00 o 
   4   2  24      140.80      151.40     15.43 o 
   5   2  24      309.27      360.45     27.26 o 
   6   2  24        0.32       10.64      8.81 o 
  -6   3  24        8.36       -1.67      6.42 o 
  -5   3  24       60.80       61.38     11.16 o 
  -4   3  24      219.37      211.69     18.76 o 
  -3   3  24     1044.91     1116.82     37.64 o 
  -2   3  24      125.20      104.78     13.86 o 
  -1   3  24      100.31      101.81     17.36 o 
   0   3  24      153.76      165.43     32.52 o 
   1   3  24      100.08       98.63     15.36 o 
   2   3  24      125.27      126.81     12.06 o 
   3   3  24     1045.38     1234.65     52.08 o 
   4   3  24      219.43      222.15     18.30 o 
   5   3  24       60.98       58.75     19.13 o 
   6   3  24        8.21       17.46     16.21 o 
  -6   4  24       31.68       38.66     18.71 o 
  -5   4  24        8.30       18.33     10.08 o 
  -4   4  24       56.37       59.26     12.24 o 
  -3   4  24       34.80       24.87      8.96 o 
  -2   4  24      322.12      365.42     21.69 o 
  -1   4  24      166.38      204.84     20.37 o 
   0   4  24      158.49      197.86     17.00 o 
   1   4  24      166.65      156.31     14.82 o 
   2   4  24      322.59      395.35     20.74 o 
   3   4  24       34.66       44.02     10.88 o 
   4   4  24       56.61       60.84     11.77 o 
   5   4  24        8.36       14.96     10.62 o 
   6   4  24       31.89       34.92     17.46 o 
  -6   5  24       57.74       49.88     19.95 o 
  -5   5  24        6.73        5.27     11.34 o 
  -4   5  24       29.64        9.03     12.07 o 
  -3   5  24      548.22      502.41     35.90 o 
  -2   5  24       53.52       45.28     11.72 o 
  -1   5  24      514.79      477.85     38.47 o 
   0   5  24      893.30      823.01     43.97 o 
   1   5  24      513.66      536.85     25.11 o 
   2   5  24       53.48       51.97     16.73 o 
   3   5  24      548.40      605.32     32.66 o 
   4   5  24       29.72       20.99     10.27 o 
   5   5  24        6.71        9.90     10.42 o 
   6   5  24       57.65       61.15     20.58 o 
  -6   6  24       50.64       69.84     19.95 o 
  -5   6  24       32.37       20.54     14.91 o 
  -4   6  24       15.39        1.73     21.82 o 
  -3   6  24       35.41       26.19     13.82 o 
  -2   6  24       72.52       66.47     18.43 o 
  -1   6  24       39.23       39.20     17.03 o 
   0   6  24      271.31      253.68     23.98 o 
   1   6  24       39.01       34.41      9.40 o 
   2   6  24       72.41       64.66     13.61 o 
   3   6  24       35.13       51.48     12.92 o 
   4   6  24       15.42        0.47      9.64 o 
   5   6  24       32.26       28.01     12.25 o 
   6   6  24       50.30       60.17      9.48 o 
  -6   7  24       22.20       31.18     14.96 o 
  -5   7  24        4.48       -1.07     12.25 o 
  -4   7  24       92.01       68.59     19.71 o 
  -3   7  24      114.34      112.88     18.92 o 
  -2   7  24       80.01       59.11     13.46 o 
  -1   7  24        8.31        6.86     21.82 o 
   0   7  24      196.27      201.03     21.22 o 
   1   7  24        8.40        8.63      9.84 o 
   2   7  24       80.63       44.48     14.40 o 
   3   7  24      114.04      122.20     17.79 o 
   4   7  24       91.83       75.51     13.40 o 
   5   7  24        4.50        7.70      8.14 o 
   6   7  24       22.44       20.83      8.73 o 
  -5   8  24        3.93        1.40     10.79 o 
  -4   8  24       75.71       53.10     16.68 o 
  -3   8  24       31.19       10.56     14.91 o 
  -2   8  24      321.97      320.11     29.61 o 
  -1   8  24      109.52       94.82     22.35 o 
   0   8  24      255.21      248.49     23.52 o 
   1   8  24      109.07      111.31     17.00 o 
   2   8  24      322.55      345.60     35.64 o 
   3   8  24       31.32       57.61     19.95 o 
   4   8  24       75.94       43.65     13.56 o 
   5   8  24        3.94        9.06      7.29 o 
  -5   9  24       44.73       33.81     11.69 o 
  -4   9  24       18.64       14.55     13.14 o 
  -3   9  24        9.84        2.87     12.88 o 
  -2   9  24      133.15      151.91     46.76 o 
  -1   9  24      886.03      812.75     38.34 o 
   0   9  24        8.27       13.01      8.68 o 
   1   9  24      885.17      885.52     43.98 o 
   2   9  24      133.14      140.33     24.32 o 
   3   9  24        9.87        6.24     14.96 o 
   4   9  24       18.69        8.84      8.57 o 
   5   9  24       44.93       44.46     12.76 o 
  -5  10  24       41.96       24.14      8.71 o 
  -4  10  24        4.39       -7.07     11.22 o 
  -3  10  24        8.11        0.77     12.58 o 
  -2  10  24       53.12       31.76     16.21 o 
  -1  10  24      453.12      434.34     35.64 o 
   0  10  24       15.50       11.64      9.81 o 
   1  10  24      453.85      430.15     30.95 o 
   2  10  24       53.39       39.02     23.69 o 
   3  10  24        8.09        6.24     14.96 o 
   4  10  24        4.49        8.07      9.34 o 
   5  10  24       41.77       27.44     14.96 o 
  -4  11  24        7.12      -10.84     10.84 o 
  -3  11  24       60.32       39.44     15.69 o 
  -2  11  24      422.80      316.36     27.54 o 
  -1  11  24      223.01      213.68     23.60 o 
   0  11  24       41.24       18.55     10.67 o 
   1  11  24      222.55      180.82     26.88 o 
   2  11  24      421.51      361.28     35.71 o 
   3  11  24       60.20       35.45     11.95 o 
   4  11  24        7.08        9.59     12.47 o 
  -4  12  24       19.32       22.33      9.58 o 
  -3  12  24        5.59      -21.70     25.56 o 
  -2  12  24      195.88      205.00     16.97 o 
  -1  12  24      112.55      136.13     15.70 o 
   0  12  24        5.02       13.36      8.58 o 
   1  12  24      112.49      176.46     90.41 o 
   2  12  24      196.30      263.09     53.00 o 
   3  12  24        5.69       -9.56     11.30 o 
   4  12  24       19.37       18.08      9.23 o 
  -3  13  24       28.08       22.45     12.47 o 
  -2  13  24      208.70      189.69     21.59 o 
  -1  13  24      166.45      168.86     17.69 o 
   0  13  24       85.49       88.98     17.64 o 
   1  13  24      167.34      194.90     30.06 o 
   2  13  24      209.14      170.85     29.93 o 
   3  13  24       28.22       12.49      9.99 o 
  -2  14  24       12.92        3.74     12.47 o 
  -1  14  24       27.94       36.44     10.25 o 
   0  14  24      174.04      175.84     28.68 o 
   1  14  24       27.76       56.64     14.34 o 
   2  14  24       12.83        5.44      7.85 o 
   3  14  24       41.52       45.97     10.79 o 
  -1  15  24       78.18       39.91     18.71 o 
   1  15  24       78.45       61.11     16.21 o 
   1   0  25       74.65       79.71     11.59 o 
   2   0  25      781.13     1041.32     39.28 o 
   3   0  25       11.66       24.77     10.17 o 
   4   0  25        5.03        7.63      8.43 o 
   5   0  25      131.34      130.97     16.34 o 
   6   0  25       38.55       21.20     10.88 o 
  -6   1  25        5.80       -0.06      6.86 o 
  -5   1  25       59.84       69.39     11.45 o 
  -4   1  25       21.09       39.77     10.44 o 
  -3   1  25      344.60      383.29     21.13 o 
  -2   1  25      246.45      304.21     19.97 o 
  -1   1  25      135.58      160.57     15.24 o 
   0   1  25       85.66       86.21     14.62 o 
   1   1  25      135.50      143.06     14.28 o 
   2   1  25      247.29      313.47     19.49 o 
   3   1  25      345.83      408.35     27.36 o 
   4   1  25       21.34       25.04     11.40 o 
   5   1  25       60.30       51.65     11.75 o 
   6   1  25        5.75       -1.30     10.59 o 
  -6   2  25        2.51        0.71      6.23 o 
  -5   2  25       65.31       73.42     11.39 o 
  -4   2  25       66.03       65.65     11.81 o 
  -3   2  25     2978.69     3401.60    157.19 o 
  -2   2  25      359.86      402.22     22.92 o 
  -1   2  25      157.17      209.71     23.87 o 
   0   2  25        3.80        8.31      8.88 o 
   1   2  25      156.83      237.69     18.65 o 
   2   2  25      358.72      382.58     21.39 o 
   3   2  25     2977.68     3820.72     95.00 o 
   4   2  25       65.81       83.33     14.58 o 
   5   2  25       65.38       84.11     17.21 o 
   6   2  25        2.59       -0.59      8.07 o 
  -6   3  25        3.96        6.72      6.84 o 
  -5   3  25       35.50       36.25      9.78 o 
  -4   3  25       81.31       78.63     12.54 o 
  -3   3  25      142.65      147.94     14.73 o 
  -2   3  25       30.16       37.76      9.99 o 
  -1   3  25      221.44      203.60     24.00 o 
   0   3  25        2.06        4.55      6.98 o 
   1   3  25      221.68      246.85     17.03 o 
   2   3  25       30.47       30.40      9.51 o 
   3   3  25      142.36      183.19     19.20 o 
   4   3  25       81.07       65.80     13.50 o 
   5   3  25       35.68       56.88     23.69 o 
   6   3  25        3.99       12.47     13.72 o 
  -6   4  25      195.55      213.25     29.93 o 
  -5   4  25        8.12        8.02     11.97 o 
  -4   4  25      119.70      124.05     14.48 o 
  -3   4  25      429.58      454.93     25.13 o 
  -2   4  25       82.72       81.93     12.75 o 
  -1   4  25      107.43       89.68     18.20 o 
   0   4  25       59.49       46.82     12.27 o 
   1   4  25      106.72      113.81     13.42 o 
   2   4  25       82.31       91.73     12.67 o 
   3   4  25      429.24      542.87     30.62 o 
   4   4  25      119.53      141.06     17.29 o 
   5   4  25        8.15        4.93     11.74 o 
   6   4  25      195.17      266.87     31.18 o 
  -6   5  25       86.35       96.02     22.45 o 
  -5   5  25        6.66       15.51     11.47 o 
  -4   5  25       27.08       15.04     14.30 o 
  -3   5  25      234.81      210.35     24.73 o 
  -2   5  25      931.21      899.89     59.41 o 
  -1   5  25      192.05      165.84     22.64 o 
   0   5  25      116.26      101.71     13.74 o 
   1   5  25      193.43      180.44     15.93 o 
   2   5  25      929.36      983.53     38.24 o 
   3   5  25      235.20      253.65     21.84 o 
   4   5  25       27.18       21.97     10.01 o 
   5   5  25        6.64       20.64     10.82 o 
   6   5  25       86.90       81.06     18.71 o 
  -6   6  25       40.46       42.40     16.21 o 
  -5   6  25       12.66       28.18     14.53 o 
  -4   6  25      100.87      120.85     33.05 o 
  -3   6  25      210.62      179.69     26.48 o 
  -2   6  25     1021.16      946.24     55.09 o 
  -1   6  25      118.36      120.83     27.45 o 
   0   6  25      129.20      164.22     19.44 o 
   1   6  25      117.92      109.07     13.29 o 
   2   6  25     1021.90     1186.31     56.34 o 
   3   6  25      211.49      203.49     26.46 o 
   4   6  25      100.79      101.06     14.94 o 
   5   6  25       12.66        5.40      9.23 o 
   6   6  25       40.43       35.71      9.58 o 
  -5   7  25        1.62       15.12     21.82 o 
  -4   7  25      199.12      168.97     22.25 o 
  -3   7  25       50.46       35.72     13.87 o 
  -2   7  25       50.04       56.87     16.57 o 
  -1   7  25       97.10       95.71     26.62 o 
   0   7  25       16.33      -10.24     12.78 o 
   1   7  25       97.02       98.11     14.64 o 
   2   7  25       50.47       52.00     15.05 o 
   3   7  25       50.20       26.52     16.02 o 
   4   7  25      199.15      168.59     21.06 o 
   5   7  25        1.55        0.11      9.58 o 
  -5   8  25       12.11       27.83     13.38 o 
  -4   8  25        3.29        3.66     12.76 o 
  -3   8  25       88.37       68.59     18.52 o 
  -2   8  25       70.68       60.79     21.68 o 
  -1   8  25       39.00       33.21     12.96 o 
   0   8  25        0.09        2.73     12.47 o 
   1   8  25       39.25       42.93     12.40 o 
   2   8  25       70.41       74.24     19.83 o 
   3   8  25       88.61       98.52     29.93 o 
   4   8  25        3.34        7.67      9.05 o 
   5   8  25       12.19       13.96      9.23 o 
  -5   9  25        0.43       23.31     11.36 o 
  -4   9  25        7.07        7.02     12.47 o 
  -3   9  25       58.32       46.18     16.30 o 
  -2   9  25       30.48       33.67     22.45 o 
  -1   9  25      112.03      101.86     20.16 o 
   0   9  25        0.57        0.59     10.19 o 
   1   9  25      112.50      125.16     19.58 o 
   2   9  25       30.60       69.84     27.44 o 
   3   9  25       58.51       57.37     24.94 o 
   4   9  25        7.07       -2.32     23.07 o 
   5   9  25        0.43        2.63      7.79 o 
  -5  10  25        4.03       21.20     13.72 o 
  -4  10  25        4.11        1.35     10.15 o 
  -3  10  25       57.33       60.29     16.48 o 
  -2  10  25       99.67       92.19     20.60 o 
  -1  10  25      174.84      160.17     44.89 o 
   0  10  25      434.55      477.51     28.01 o 
   1  10  25      174.49      190.72     28.16 o 
   2  10  25       99.61       80.02     49.26 o 
   3  10  25       57.18       64.85     24.94 o 
   4  10  25        4.18        0.10     10.15 o 
   5  10  25        4.03       11.22      9.98 o 
  -4  11  25        2.75        4.68      8.69 o 
  -3  11  25       17.00       -7.67     18.08 o 
  -2  11  25      158.63      126.09     21.59 o 
  -1  11  25      398.60      405.68     30.78 o 
   0  11  25       86.63      121.47     22.37 o 
   1  11  25      398.80      337.67     35.71 o 
   2  11  25      158.64      108.92     21.11 o 
   3  11  25       16.91        9.98     13.72 o 
   4  11  25        2.66        7.84     16.84 o 
  -3  12  25        0.72        8.11      8.82 o 
  -2  12  25       45.89       80.26     17.45 o 
  -1  12  25      247.59      264.69     19.46 o 
   0  12  25       12.14       16.63     15.97 o 
   1  12  25      247.95      284.51     42.40 o 
   2  12  25       46.19       86.12     48.64 o 
   3  12  25        0.73        3.67      8.77 o 
   4  12  25        1.66       16.21     11.22 o 
  -3  13  25       22.89       18.71     11.22 o 
  -2  13  25      138.93      142.60     14.59 o 
  -1  13  25      172.15      156.97     16.69 o 
   0  13  25       34.13      121.04     73.58 o 
   1  13  25      171.82      189.83     51.75 o 
   2  13  25      138.84      149.33     23.15 o 
   3  13  25       23.02       24.17      8.74 o 
  -1  14  25       63.74       54.87     16.21 o 
   0  14  25        1.28       -4.99     13.72 o 
   1  14  25       63.87       66.09     19.95 o 
   2  14  25      112.50      105.25     11.75 o 
  -1  15  25      114.64       58.61     17.46 o 
   1  15  25      114.58       78.57     21.20 o 
   0   0  26      107.51      100.07     19.48 o 
   1   0  26       22.65        1.61      9.66 o 
   2   0  26      631.89      689.33     27.78 o 
   3   0  26      265.43      341.23     35.64 o 
   4   0  26        3.29       10.87      8.22 o 
   5   0  26        1.82        0.31      8.80 o 
   6   0  26       39.94       56.44     12.65 o 
  -6   1  26       25.34        8.94     10.15 o 
  -5   1  26       40.39       41.30      9.61 o 
  -4   1  26        8.79        4.06      8.77 o 
  -3   1  26      555.46      627.95     29.26 o 
  -2   1  26       58.47       68.70     11.32 o 
  -1   1  26       61.42       68.11     11.94 o 
   0   1  26        8.52       23.63     10.73 o 
   1   1  26       61.20       49.41     11.30 o 
   2   1  26       58.75       64.48     11.37 o 
   3   1  26      554.42      609.44     33.01 o 
   4   1  26        8.79        6.94     10.73 o 
   5   1  26       39.95       51.48     12.42 o 
   6   1  26       25.23       27.75     11.52 o 
  -6   2  26       21.60       10.54      9.98 o 
  -5   2  26       31.07       27.79      8.94 o 
  -4   2  26       14.59        8.05      9.00 o 
  -3   2  26      528.75      635.43     29.81 o 
  -2   2  26       63.90       63.49     11.50 o 
  -1   2  26      337.62      331.69     23.43 o 
   0   2  26       24.16       27.86      9.19 o 
   1   2  26      337.57      344.60     22.29 o 
   2   2  26       63.78       65.05     12.12 o 
   3   2  26      529.23      699.65     34.40 o 
   4   2  26       14.68       13.35     14.91 o 
   5   2  26       31.19       20.48      9.97 o 
   6   2  26       21.64       14.96     12.47 o 
  -6   3  26       35.48       44.34     11.88 o 
  -5   3  26       77.12       72.85     12.39 o 
  -4   3  26       73.93       73.15     15.30 o 
  -3   3  26       80.36       76.30     12.95 o 
  -2   3  26      231.18      239.28     18.92 o 
  -1   3  26      587.17      620.73     35.29 o 
   0   3  26       42.45       53.87      9.37 o 
   1   3  26      588.46      614.83     27.02 o 
   2   3  26      230.12      220.39     17.03 o 
   3   3  26       80.27       68.49     15.28 o 
   4   3  26       73.95       69.34     21.82 o 
   5   3  26       77.10       72.75     28.06 o 
   6   3  26       35.39       41.15     14.96 o 
  -6   4  26       56.13       52.38     17.46 o 
  -5   4  26       16.73       10.26     10.30 o 
  -4   4  26       17.01       23.17     10.80 o 
  -3   4  26      316.86      340.59     22.81 o 
  -2   4  26      153.57      154.29     15.22 o 
  -1   4  26      364.12      367.83     31.62 o 
   0   4  26      499.67      602.31     24.36 o 
   1   4  26      364.11      372.24     21.82 o 
   2   4  26      154.52      185.63     23.68 o 
   3   4  26      316.76      362.33     38.88 o 
   4   4  26       17.19       20.27     10.12 o 
   5   4  26       16.68       11.99     14.34 o 
   6   4  26       56.05       51.04     11.88 o 
  -6   5  26       14.04       -4.99     12.47 o 
  -5   5  26       53.75       33.53     12.07 o 
  -4   5  26       38.81       51.92     18.92 o 
  -3   5  26      230.66      249.38     26.35 o 
  -2   5  26       32.97       23.90     12.79 o 
  -1   5  26       26.59       16.66     12.04 o 
   0   5  26      337.92      350.31     24.18 o 
   1   5  26       26.51       35.34      9.23 o 
   2   5  26       33.48       13.41     10.62 o 
   3   5  26      230.16      285.60     26.64 o 
   4   5  26       38.88       30.90     10.62 o 
   5   5  26       53.72       35.97     10.97 o 
   6   5  26       14.03        4.24      6.23 o 
  -5   6  26       27.35       32.12     14.34 o 
  -4   6  26        7.15        8.66     10.23 o 
  -3   6  26        8.31       17.85     13.39 o 
  -2   6  26      346.90      327.03     31.86 o 
  -1   6  26      276.49      339.62     33.85 o 
   0   6  26       53.95       51.46     14.94 o 
   1   6  26      276.42      300.49     21.15 o 
   2   6  26      347.27      323.91     32.22 o 
   3   6  26        8.28       21.05      9.29 o 
   4   6  26        7.20        1.97      8.79 o 
   5   6  26       27.40       42.44     12.25 o 
  -5   7  26       33.69       61.75     32.42 o 
  -4   7  26      293.37      228.38     39.35 o 
  -3   7  26       29.97       11.97     26.81 o 
  -2   7  26      227.85      172.27     34.94 o 
  -1   7  26      517.09      461.68     44.17 o 
   0   7  26      180.64      199.00     29.27 o 
   1   7  26      517.08      487.05     30.38 o 
   2   7  26      227.36      205.49     21.96 o 
   3   7  26       29.82       28.25     12.76 o 
   4   7  26      293.85      298.77     23.43 o 
   5   7  26       33.55       38.19      9.59 o 
  -5   8  26      106.63      125.13     38.04 o 
  -4   8  26       67.46       81.02     18.46 o 
  -3   8  26       18.38       22.06     18.08 o 
  -2   8  26      205.71      160.00     31.80 o 
  -1   8  26      362.82      379.71     26.82 o 
   0   8  26     2813.25     3277.70     85.80 o 
   1   8  26      362.08      415.41     27.90 o 
   2   8  26      205.66      203.86     27.29 o 
   3   8  26       18.20       -1.25     17.46 o 
   4   8  26       67.22       51.68     15.80 o 
   5   8  26      106.92       73.13     13.72 o 
  -5   9  26        1.71       12.21      8.07 o 
  -4   9  26        8.38       16.92     16.84 o 
  -3   9  26       45.36       36.51     14.53 o 
  -2   9  26       20.81        7.55     15.87 o 
  -1   9  26      330.98      298.58     27.56 o 
   0   9  26     1812.14     1987.44     57.18 o 
   1   9  26      332.48      312.18     34.76 o 
   2   9  26       20.87        9.98     17.46 o 
   3   9  26       45.27       19.95     16.21 o 
   4   9  26        8.29       11.61     11.85 o 
   5   9  26        1.68       17.46     12.47 o 
  -4  10  26       20.10       -3.74     14.34 o 
  -3  10  26        3.34        0.35     11.00 o 
  -2  10  26        5.04        0.22     14.30 o 
  -1  10  26      201.93      188.34     34.29 o 
   0  10  26      139.12      133.27     20.85 o 
   1  10  26      201.57      239.78     61.11 o 
   2  10  26        5.10       -2.00     15.59 o 
   3  10  26        3.35       13.72     12.35 o 
   4  10  26       20.08       26.19     14.96 o 
  -4  11  26        9.79        8.01      8.34 o 
  -3  11  26       24.27       34.92     17.46 o 
  -2  11  26       86.45       53.68     13.02 o 
  -1  11  26      443.72      494.86     41.78 o 
   0  11  26        8.82       28.86     14.96 o 
   1  11  26      443.04      408.20     37.47 o 
   2  11  26       86.29       95.89     19.95 o 
   3  11  26       24.12       28.86     11.97 o 
   4  11  26        9.77       21.20     12.47 o 
  -3  12  26        1.82       10.85     16.21 o 
  -2  12  26       51.19       65.08     14.99 o 
  -1  12  26       34.96       54.48     13.07 o 
   0  12  26      359.59      406.92     34.18 o 
   1  12  26       35.10       67.86     17.68 o 
   2  12  26       51.11       96.41     49.88 o 
   3  12  26        1.75       -6.56      8.25 o 
  -2  13  26        8.87       23.04      9.23 o 
  -1  13  26       23.63       61.24     26.81 o 
   0  13  26        0.00       68.72     81.06 o 
   1  13  26       23.60       74.30     40.53 o 
   2  13  26        8.89       24.94     14.96 o 
   3  13  26       71.64       67.34     17.46 o 
  -1  14  26       60.60       61.11     16.21 o 
   0  14  26        0.56        2.49      9.98 o 
   1  14  26       60.57       36.16     14.96 o 
   2  14  26       47.72       14.21     25.56 o 
   0  15  26       47.90       26.19     16.21 o 
   1   0  27       14.94       41.70     11.73 o 
   2   0  27      571.16      694.64     32.93 o 
   3   0  27       17.11       14.32     15.26 o 
   4   0  27       12.96       19.94     10.22 o 
   5   0  27        9.79       10.32     11.71 o 
   6   0  27        5.27       12.36      9.44 o 
  -6   1  27        9.71        7.07     12.47 o 
  -5   1  27        2.93        8.60     10.98 o 
  -4   1  27      159.70      172.45     18.76 o 
  -3   1  27       19.11       17.59     12.62 o 
  -2   1  27      102.80      107.96     15.67 o 
  -1   1  27       38.48       57.50     14.98 o 
   0   1  27       21.80       19.82      7.97 o 
   1   1  27       38.39       40.93     11.91 o 
   2   1  27      101.95      114.33     14.72 o 
   3   1  27       19.12       16.92     13.34 o 
   4   1  27      159.74      175.53     18.72 o 
   5   1  27        2.88       12.47     12.45 o 
   6   1  27        9.54        9.98      9.98 o 
  -6   2  27       30.57       11.22     16.21 o 
  -5   2  27        0.87       20.12      8.66 o 
  -4   2  27        8.60       11.22      9.23 o 
  -3   2  27       97.00       98.14     14.94 o 
  -2   2  27      240.41      237.46     18.72 o 
  -1   2  27      313.17      356.02     23.85 o 
   0   2  27       71.99       66.82     19.89 o 
   1   2  27      312.75      378.55     26.52 o 
   2   2  27      241.63      219.80     18.19 o 
   3   2  27       97.47      119.40     18.36 o 
   4   2  27        8.57       16.48     14.53 o 
   5   2  27        0.84        7.48     13.14 o 
   6   2  27       30.85        9.98     11.22 o 
  -5   3  27       41.83       47.12      9.58 o 
  -4   3  27      176.55      160.40     19.62 o 
  -3   3  27      175.18      178.33     18.85 o 
  -2   3  27       53.28       44.39     10.02 o 
  -1   3  27      692.67      770.37     39.62 o 
   0   3  27        5.48       14.16      7.82 o 
   1   3  27      692.13      748.61     29.89 o 
   2   3  27       53.63       53.03     13.32 o 
   3   3  27      175.40      194.85     22.55 o 
   4   3  27      176.20      228.04     31.22 o 
   5   3  27       41.67       53.64     24.32 o 
   6   3  27       23.35       21.20     11.22 o 
  -5   4  27       24.52       18.61     10.61 o 
  -4   4  27      212.86      224.88     19.31 o 
  -3   4  27       68.62       91.32     14.40 o 
  -2   4  27      152.92      154.52     16.56 o 
  -1   4  27      140.19      169.30     18.41 o 
   0   4  27        1.74        0.60      8.22 o 
   1   4  27      140.08      174.57     16.07 o 
   2   4  27      152.64      154.03     20.89 o 
   3   4  27       68.23       84.04     14.98 o 
   4   4  27      212.88      240.50     19.80 o 
   5   4  27       24.52       15.57     12.58 o 
   6   4  27       19.89       19.95     11.22 o 
  -5   5  27        3.24        2.20      9.30 o 
  -4   5  27       25.03       39.96     14.13 o 
  -3   5  27       99.27       97.91     35.54 o 
  -2   5  27        2.89       11.92      8.92 o 
  -1   5  27      191.72      199.24     20.23 o 
   0   5  27      134.52      122.60     15.03 o 
   1   5  27      191.09      182.36     16.89 o 
   2   5  27        2.85        0.90      8.46 o 
   3   5  27       99.12       77.26     16.31 o 
   4   5  27       24.88       11.00      8.88 o 
   5   5  27        3.27       -8.34      8.34 o 
  -5   6  27        7.63       -0.88      8.38 o 
  -4   6  27      133.77      144.39     19.72 o 
  -3   6  27      293.43      339.16     35.51 o 
  -2   6  27       12.15       19.61     11.66 o 
  -1   6  27      103.75      113.37     17.10 o 
   0   6  27       28.56       46.52     15.88 o 
   1   6  27      104.22      100.03     14.69 o 
   2   6  27       11.99       18.87     10.37 o 
   3   6  27      293.28      296.42     37.41 o 
   4   6  27      133.30      130.16     16.46 o 
   5   6  27        7.82        9.56      7.20 o 
  -5   7  27       38.64       50.28     13.65 o 
  -4   7  27      274.26      253.29     33.48 o 
  -3   7  27      199.54      200.40     34.29 o 
  -2   7  27        1.32        2.96     11.66 o 
  -1   7  27       37.48       23.53     11.71 o 
   0   7  27      872.05      859.50     57.06 o 
   1   7  27       37.69       33.56     12.07 o 
   2   7  27        1.32        4.73      8.36 o 
   3   7  27      199.88      173.05     23.06 o 
   4   7  27      273.79      251.70     20.78 o 
   5   7  27       38.33       33.41      7.85 o 
  -5   8  27       21.25       20.52      9.58 o 
  -4   8  27      111.72       66.69     21.20 o 
  -3   8  27      361.91      404.60     35.71 o 
  -2   8  27      117.65      122.74     23.36 o 
  -1   8  27       76.49       87.91     18.36 o 
   0   8  27      291.24      332.86     24.88 o 
   1   8  27       76.39       82.89     15.45 o 
   2   8  27      117.74       77.42     55.49 o 
   3   8  27      362.13      399.06     51.13 o 
   4   8  27      112.21      101.70     18.46 o 
   5   8  27       21.13       31.18     12.47 o 
  -4   9  27      187.67      191.13     22.47 o 
  -3   9  27       82.04       82.03     18.46 o 
  -2   9  27      116.47      106.65     23.69 o 
  -1   9  27       27.82      -16.33     46.76 o 
   0   9  27       45.38       40.02     18.27 o 
   1   9  27       27.70       21.45     17.46 o 
   2   9  27      116.38       73.58     26.19 o 
   3   9  27       81.93       86.05     26.19 o 
   4   9  27      187.91      191.95     29.93 o 
  -4  10  27      117.14      109.55     16.84 o 
  -3  10  27        0.26      -14.02     38.04 o 
  -2  10  27        5.02      -11.34     11.34 o 
  -1  10  27       39.44       32.22     15.80 o 
   0  10  27       65.23      101.85     20.60 o 
   1  10  27       39.50       41.15     19.95 o 
   2  10  27        5.02       10.60     13.23 o 
   3  10  27        0.27       -6.24     39.91 o 
   4  10  27      116.80      117.22     22.45 o 
  -4  11  27       13.88        8.73      8.73 o 
  -3  11  27        8.85      -21.72     23.07 o 
  -2  11  27       55.91       43.52     12.07 o 
  -1  11  27      187.98      173.46     23.76 o 
   0  11  27       28.50       16.21     14.37 o 
   1  11  27      188.37      145.16     23.36 o 
   2  11  27       55.95       90.45     21.20 o 
   3  11  27        8.71        2.43     11.77 o 
   4  11  27       13.87        1.25      8.73 o 
  -3  12  27       40.07       33.80      9.70 o 
  -2  12  27       14.72       10.69      8.98 o 
  -1  12  27        6.13       18.62     23.69 o 
   0  12  27       39.88       74.93     17.93 o 
   1  12  27        6.16       48.14     34.29 o 
   2  12  27       14.76        8.73     14.96 o 
   3  12  27       40.11       22.79      9.98 o 
  -2  13  27       19.18       37.07     24.94 o 
  -1  13  27       28.67       46.56     21.82 o 
   0  13  27      156.20      206.88     22.16 o 
   1  13  27       28.62       19.95     13.72 o 
   2  13  27       19.10       24.94     13.72 o 
   0  14  27       32.08       69.84     16.21 o 
   1  14  27       34.00       19.95     11.22 o 
   0   0  28       29.76       34.80     18.71 o 
   1   0  28       36.72       31.05     10.25 o 
   2   0  28      228.45      314.62     24.89 o 
   3   0  28       52.89       64.61     16.14 o 
   4   0  28       42.26       33.15     10.46 o 
   5   0  28        3.68       13.36     11.97 o 
  -5   1  28       16.36       18.23     11.71 o 
  -4   1  28      460.37      472.85     27.54 o 
  -3   1  28       81.65       73.02     15.71 o 
  -2   1  28       84.84       94.13     15.40 o 
  -1   1  28       10.79       15.37      9.98 o 
   0   1  28        5.46        5.19     10.02 o 
   1   1  28       10.53       20.46     10.43 o 
   2   1  28       85.23       73.42     14.40 o 
   3   1  28       82.04       71.13     21.57 o 
   4   1  28      460.89      517.88     42.08 o 
   5   1  28       16.45       27.30     11.69 o 
   6   1  28       38.74       26.19      9.98 o 
  -5   2  28       67.57       72.09     11.51 o 
  -4   2  28      208.21      252.54     20.94 o 
  -3   2  28      206.99      227.07     23.40 o 
  -2   2  28       34.62       30.88     11.97 o 
  -1   2  28       12.26       22.82     10.60 o 
   0   2  28       13.16       -2.06     12.51 o 
   1   2  28       12.15       17.56      9.97 o 
   2   2  28       34.69       35.02     13.50 o 
   3   2  28      206.77      236.97     23.95 o 
   4   2  28      207.87      239.77     29.96 o 
   5   2  28       67.85       70.48     17.04 o 
   6   2  28       20.12       24.94     11.22 o 
  -5   3  28       40.00       35.72      9.31 o 
  -4   3  28       63.00       47.52     12.09 o 
  -3   3  28       51.99       53.21     12.28 o 
  -2   3  28       25.84       18.66      8.79 o 
  -1   3  28      143.02      166.34     19.26 o 
   0   3  28       13.24        5.88      8.12 o 
   1   3  28      143.13      150.14     15.53 o 
   2   3  28       25.53       15.09     11.79 o 
   3   3  28       52.09       47.39     25.56 o 
   4   3  28       63.01       73.33     19.38 o 
   5   3  28       39.66       44.20     16.21 o 
  -5   4  28       19.48       12.34     10.21 o 
  -4   4  28       61.72       76.09     12.90 o 
  -3   4  28      168.19      162.59     19.80 o 
  -2   4  28       40.56       52.17     10.69 o 
  -1   4  28      622.25      761.83     45.14 o 
   0   4  28       54.09       35.66     12.77 o 
   1   4  28      622.97      740.74     35.29 o 
   2   4  28       40.38       41.88     10.29 o 
   3   4  28      168.57      162.77     26.30 o 
   4   4  28       61.84       72.28     14.74 o 
   5   4  28       19.48       19.24     11.97 o 
  -5   5  28       26.57       15.77     13.04 o 
  -4   5  28      229.30      202.65     22.98 o 
  -3   5  28      109.05      122.22     22.47 o 
  -2   5  28       73.35       76.12     12.63 o 
  -1   5  28       42.69       39.47     14.86 o 
   0   5  28      104.85      158.05     25.57 o 
   1   5  28       42.26       60.67     13.37 o 
   2   5  28       73.64       73.81     13.15 o 
   3   5  28      109.38      128.63     21.59 o 
   4   5  28      229.44      254.75     21.06 o 
   5   5  28       26.69       27.44     14.96 o 
  -5   6  28       64.00       60.17     13.65 o 
  -4   6  28       11.27        0.36     10.44 o 
  -3   6  28       28.42       23.69     15.41 o 
  -2   6  28        2.92       -0.93     11.85 o 
  -1   6  28       53.52       47.04     11.71 o 
   0   6  28      511.84      536.51     30.97 o 
   1   6  28       53.62       50.20     11.69 o 
   2   6  28        2.87        1.03      8.01 o 
   3   6  28       28.06        3.88      9.76 o 
   4   6  28       11.22        8.92      7.93 o 
   5   6  28       63.98       65.14     11.00 o 
  -5   7  28       43.05       44.06     11.88 o 
  -4   7  28       86.99       70.53     20.70 o 
  -3   7  28       72.93       66.72     19.40 o 
  -2   7  28       52.83       31.04     23.69 o 
  -1   7  28       59.41       49.47     11.14 o 
   0   7  28      689.83      633.01     40.54 o 
   1   7  28       59.18       68.73     14.40 o 
   2   7  28       53.12        6.86     19.33 o 
   3   7  28       73.39       59.24     15.87 o 
   4   7  28       87.44       75.77     10.89 o 
   5   7  28       42.78       35.39      9.23 o 
  -5   8  28       60.90       86.05     18.71 o 
  -4   8  28      214.36      207.18     32.42 o 
  -3   8  28       22.08       21.55     14.03 o 
  -2   8  28       23.71       20.87     11.55 o 
  -1   8  28       10.31       17.52     19.42 o 
   0   8  28       26.70       23.31     13.10 o 
   1   8  28       10.28       36.60     13.35 o 
   2   8  28       23.66       -8.83     33.05 o 
   3   8  28       21.83       27.44     18.71 o 
   4   8  28      213.63      245.28     54.87 o 
  -4   9  28       64.74       36.86      9.18 o 
  -3   9  28       40.11       33.89     16.84 o 
  -2   9  28       96.39       68.44     36.16 o 
  -1   9  28        3.26       -0.25     12.45 o 
   0   9  28       85.13      100.71     22.72 o 
   1   9  28        3.24      -36.43     38.66 o 
   2   9  28       96.33       43.79     41.78 o 
   3   9  28       40.05       36.79     14.03 o 
   4   9  28       65.12       62.35     18.71 o 
  -4  10  28        6.43        3.74      9.98 o 
  -3  10  28       64.52       55.16     14.96 o 
  -2  10  28      142.10      116.07     62.98 o 
  -1  10  28       42.78       40.63     16.14 o 
   0  10  28       33.29       58.61     17.96 o 
   1  10  28       42.67       16.47     40.53 o 
   2  10  28      142.07      132.09     23.69 o 
   3  10  28       64.68       97.27     24.94 o 
   4  10  28        6.57       -3.74      8.73 o 
  -3  11  28        2.94       -7.48      7.94 o 
  -2  11  28       56.12       53.43     11.83 o 
  -1  11  28        3.66      -11.13     11.30 o 
   0  11  28       55.52       13.03     16.21 o 
   1  11  28        3.57       24.06     13.14 o 
   2  11  28       56.19       84.52     38.04 o 
   3  11  28        2.96       -9.23      9.23 o 
  -2  12  28       46.99       56.96      9.21 o 
  -1  12  28       41.41       58.66     19.95 o 
   0  12  28      381.10      397.41     31.75 o 
   1  12  28       41.56       80.74     38.66 o 
   2  12  28       47.14       38.04     12.35 o 
   3  12  28       84.35      100.66     14.34 o 
  -1  13  28       80.54       61.11     17.46 o 
   0  13  28       65.40       79.16     21.20 o 
   1  13  28       80.63       76.07     18.71 o 
   2  13  28       89.28       72.33     12.35 o 
   1   0  29       34.20       41.14     11.88 o 
   3   0  29      118.47      113.68     19.54 o 
   4   0  29      129.89      155.09     24.85 o 
   5   0  29        0.00        0.94      9.62 o 
  -5   1  29        5.96        7.95      9.62 o 
  -4   1  29       27.81       27.36      9.95 o 
  -3   1  29      212.68      231.32     23.43 o 
  -2   1  29      673.65      742.17     61.92 o 
  -1   1  29      219.27      278.53     26.65 o 
   0   1  29        8.71       16.21     21.20 o 
   1   1  29      220.18      266.75     22.05 o 
   2   1  29      673.49      774.99     42.40 o 
   3   1  29      212.80      237.81     30.85 o 
   4   1  29       27.75       45.02     17.05 o 
   5   1  29        5.99        2.59      9.92 o 
  -5   2  29       59.84       64.85     13.78 o 
  -4   2  29       35.28       42.44     11.44 o 
  -3   2  29       10.60       20.47     10.67 o 
  -2   2  29      111.63      125.95     14.73 o 
  -1   2  29       40.10       35.72     11.03 o 
   0   2  29        7.98        4.99     14.11 o 
   1   2  29       40.10       77.19     16.11 o 
   2   2  29      111.72      140.79     25.20 o 
   3   2  29       10.63        7.96     14.68 o 
   4   2  29       35.12       33.81     15.87 o 
   5   2  29       59.81       52.94     29.31 o 
  -5   3  29       56.61       57.91      9.62 o 
  -4   3  29       31.42       52.12     10.80 o 
  -3   3  29      397.21      419.98     29.68 o 
  -2   3  29      133.52      128.22     15.01 o 
  -1   3  29       48.94       40.54     12.24 o 
   0   3  29        3.40       -6.15     11.52 o 
   1   3  29       48.87       44.33     12.17 o 
   2   3  29      134.04      100.50     31.28 o 
   3   3  29      397.03      388.74    114.11 o 
   4   3  29       31.77       30.94     16.15 o 
   5   3  29       56.76       40.17     21.20 o 
  -5   4  29       28.67       15.28     11.54 o 
  -4   4  29      182.64      192.08     17.10 o 
  -3   4  29      615.83      688.85     36.50 o 
  -2   4  29       92.21       96.82     13.80 o 
  -1   4  29       52.89       65.20     18.00 o 
   0   4  29        8.20       22.90     11.86 o 
   1   4  29       52.87       60.34     11.34 o 
   2   4  29       91.88       98.77     16.04 o 
   3   4  29      615.58      724.33     44.95 o 
   4   4  29      182.93      176.60     66.72 o 
   5   4  29       28.65       20.86     12.47 o 
  -5   5  29       32.09       24.52     11.36 o 
  -4   5  29       64.77       74.01     15.02 o 
  -3   5  29       83.70       71.56     21.82 o 
  -2   5  29        8.68       12.44      9.04 o 
  -1   5  29        2.55        0.78     10.67 o 
   0   5  29      224.63      243.49     36.96 o 
   1   5  29        2.50        6.77      8.23 o 
   2   5  29        8.71        4.79     10.30 o 
   3   5  29       84.07       78.08     17.57 o 
   4   5  29       64.71       72.05     14.84 o 
   5   5  29       32.19       42.40     14.96 o 
  -5   6  29       60.59       72.82     13.65 o 
  -4   6  29       25.87       29.77     11.83 o 
  -3   6  29       79.64       87.94     19.83 o 
  -2   6  29       23.96       16.83     10.93 o 
  -1   6  29       17.49       17.67     11.92 o 
   0   6  29       97.40       90.50     17.74 o 
   1   6  29       17.35       28.21     11.40 o 
   2   6  29       23.83       18.86     10.36 o 
   3   6  29       79.72       64.13     21.04 o 
   4   6  29       25.92       18.79      9.90 o 
   5   6  29       60.51       36.79      9.70 o 
  -5   7  29       23.82       31.18     13.72 o 
  -4   7  29       61.56       52.27     20.01 o 
  -3   7  29        3.65        1.69     12.25 o 
  -2   7  29       53.52       34.53     12.10 o 
  -1   7  29       10.50       13.25     10.71 o 
   0   7  29       32.95       30.51     13.58 o 
   1   7  29       10.33        6.99     10.67 o 
   2   7  29       53.52       52.60     14.68 o 
   3   7  29        3.75       11.22     10.58 o 
   4   7  29       61.86       81.27     11.98 o 
  -4   8  29       52.84       40.49     21.06 o 
  -3   8  29       51.89       18.20     10.75 o 
  -2   8  29       63.38       53.40     17.18 o 
  -1   8  29      412.59      473.52     57.37 o 
   0   8  29       30.36       46.23     14.44 o 
   1   8  29      412.95      456.64     33.34 o 
   2   8  29       63.20       87.29     26.19 o 
   3   8  29       51.45       43.57     14.53 o 
   4   8  29       52.62       61.11     18.71 o 
  -4   9  29        2.42       -9.12      9.12 o 
  -3   9  29       36.84        7.48     12.47 o 
  -2   9  29       18.20       -2.22     11.69 o 
  -1   9  29       55.50       52.01     17.93 o 
   0   9  29       38.46       21.87     11.91 o 
   1   9  29       55.51       69.84     26.19 o 
   2   9  29       18.32        6.97     36.16 o 
   3   9  29       36.94       27.44     16.21 o 
   4   9  29        2.40       -4.99      8.73 o 
  -3  10  29        9.60        3.74     12.47 o 
  -2  10  29       20.40        6.10      8.32 o 
  -1  10  29       21.94       53.43     16.78 o 
   0  10  29      359.59      351.17     33.47 o 
   1  10  29       22.03       18.57     11.88 o 
   2  10  29       20.44        0.62      9.70 o 
   3  10  29        9.52        3.57      9.35 o 
  -3  11  29       79.97       82.08     12.88 o 
  -2  11  29       33.51       47.49     10.21 o 
  -1  11  29       63.11       54.40     11.97 o 
   0  11  29       73.21       58.47     16.30 o 
   1  11  29       62.79       72.76     16.75 o 
   2  11  29       33.26       80.95     46.76 o 
   3  11  29       80.23       62.04     12.25 o 
  -2  12  29      118.33      112.60     27.44 o 
  -1  12  29       69.48      105.57     17.37 o 
   0  12  29       20.04       59.21     32.42 o 
   1  12  29       69.44      142.51     54.87 o 
   2  12  29      118.73      108.49     22.45 o 
  -1  13  29       57.72       59.86     16.21 o 
   0  13  29       45.12       33.67     13.72 o 
   1  13  29       57.27       53.62     16.21 o 
   0   0  30     1171.68     1303.39     81.08 o 
   1   0  30      187.81      290.60     26.87 o 
   2   0  30      212.73      290.51     27.30 o 
   3   0  30        8.10       -4.31     13.59 o 
   4   0  30      134.95      115.20     20.67 o 
   5   0  30        0.49       -9.40     11.36 o 
  -5   1  30       18.93        5.24     16.84 o 
  -4   1  30       50.78       40.00     11.62 o 
  -3   1  30       62.87       53.44     15.09 o 
  -2   1  30      326.30      400.41     31.63 o 
  -1   1  30      321.06      382.18     30.84 o 
   0   1  30      377.66      483.96     29.67 o 
   1   1  30      320.03      316.60     23.80 o 
   2   1  30      326.99      345.85     28.95 o 
   3   1  30       62.68       49.60     17.57 o 
   4   1  30       50.57       37.19     14.91 o 
   5   1  30       18.88       15.89      9.44 o 
  -5   2  30        2.25        2.18      7.69 o 
  -4   2  30       66.76       75.73     11.98 o 
  -3   2  30      149.39      201.40     21.14 o 
  -2   2  30      373.54      445.73     24.57 o 
  -1   2  30        8.58        2.82      9.76 o 
   0   2  30       39.27       43.84     16.68 o 
   1   2  30        8.46       11.66     12.07 o 
   2   2  30      372.65      343.59    150.27 o 
   3   2  30      149.59      157.63     28.06 o 
   4   2  30       66.69       63.79     26.19 o 
   5   2  30        2.32       12.22     10.38 o 
  -5   3  30       30.88       26.42     14.34 o 
  -4   3  30       87.19       83.78     12.43 o 
  -3   3  30      206.30      249.77     23.14 o 
  -2   3  30      142.19      127.73     16.09 o 
  -1   3  30      233.21      203.66     23.98 o 
   0   3  30       11.80        3.66      9.12 o 
   1   3  30      233.49      236.86     20.94 o 
   2   3  30      142.30       46.90     23.69 o 
   3   3  30      205.88      185.38     95.40 o 
   4   3  30       87.50       59.50     19.95 o 
   5   3  30       30.59       20.23     14.96 o 
  -5   4  30       74.52       14.96     17.46 o 
  -4   4  30       16.35       15.75      8.02 o 
  -3   4  30       53.78       65.79     13.47 o 
  -2   4  30       62.32       55.26     12.15 o 
  -1   4  30      207.38      192.99     17.17 o 
   0   4  30        4.65        4.60      9.91 o 
   1   4  30      207.04      238.19     18.07 o 
   2   4  30       62.58       38.39     18.36 o 
   3   4  30       53.68       26.58     29.93 o 
   4   4  30       16.16       -2.83     11.06 o 
   5   4  30       74.83       74.82     16.21 o 
  -5   5  30      151.02      167.11     24.94 o 
  -4   5  30       14.25        7.09      9.81 o 
  -3   5  30       78.02       86.12     19.40 o 
  -2   5  30       74.69       64.55     16.07 o 
  -1   5  30      181.23      181.66     22.15 o 
   0   5  30        1.77       15.35     12.23 o 
   1   5  30      181.58      190.03     33.33 o 
   2   5  30       74.49       75.31     15.09 o 
   3   5  30       77.87       37.78     18.14 o 
   4   5  30       14.24       12.66     11.36 o 
   5   5  30      150.97      135.93     19.95 o 
  -4   6  30       72.29       99.23     18.71 o 
  -3   6  30        3.67        7.48     12.35 o 
  -2   6  30       12.01       19.97     10.69 o 
  -1   6  30      411.06      422.83     43.81 o 
   0   6  30        4.95        4.85     11.34 o 
   1   6  30      411.06      453.82     29.52 o 
   2   6  30       12.00       19.12     10.80 o 
   3   6  30        3.74        6.29      9.23 o 
   4   6  30       72.27       71.63     12.76 o 
  -4   7  30        8.10        3.39      7.78 o 
  -3   7  30       55.48       66.84     16.15 o 
  -2   7  30       19.86        9.17     11.34 o 
  -1   7  30      243.39      190.90     34.92 o 
   0   7  30       23.04       29.93     12.96 o 
   1   7  30      243.82      248.39     25.60 o 
   2   7  30       19.92       18.94     11.88 o 
   3   7  30       55.53       18.20     11.88 o 
   4   7  30        8.15        3.66     10.60 o 
  -4   8  30       10.71        2.59      6.44 o 
  -3   8  30       10.09       -7.03     11.22 o 
  -2   8  30       11.34       -8.93     13.14 o 
  -1   8  30       22.30       17.23      9.37 o 
   0   8  30        9.61        8.75      9.68 o 
   1   8  30       22.11       18.71     17.46 o 
   2   8  30       11.44       -7.48     14.96 o 
   3   8  30       10.12       11.22     13.72 o 
   4   8  30       10.75        7.48      9.98 o 
  -4   9  30       10.71       23.69     11.22 o 
  -3   9  30       42.66       22.40     20.58 o 
  -2   9  30       43.93        8.77     20.58 o 
  -1   9  30       14.20        2.16     16.21 o 
   0   9  30       13.74       19.64     13.74 o 
   1   9  30       14.11       -1.25     10.58 o 
   2   9  30       43.59        2.69     18.71 o 
   3   9  30       42.97       19.95      9.70 o 
  -3  10  30       41.05       36.79      9.05 o 
  -2  10  30        2.23       18.35     11.55 o 
  -1  10  30       15.92       14.56     12.25 o 
   0  10  30       35.64       17.69     11.88 o 
   1  10  30       15.92       -5.68     24.94 o 
   2  10  30        2.21       25.14     11.00 o 
   3  10  30       40.77       23.13      9.58 o 
  -2  11  30       87.83      104.44     20.80 o 
  -1  11  30      132.43      114.05     14.56 o 
   0  11  30       19.19       22.03     11.88 o 
   1  11  30      132.69      132.61     19.40 o 
   2  11  30       88.17       77.32     12.58 o 
   3  11  30        5.24       13.72     13.72 o 
  -2  12  30        2.87        8.73      9.98 o 
  -1  12  30       16.19       57.60     15.59 o 
   0  12  30      112.82      151.17     23.69 o 
   1  12  30       16.15       63.24     23.69 o 
   2  12  30        2.79      -10.97     13.72 o 
   1   0  31       18.58       20.14     13.74 o 
   2   0  31      214.19      271.83     31.29 o 
   3   0  31       27.71       32.60     14.96 o 
   4   0  31        3.55       -2.06     11.71 o 
   5   0  31       16.03        4.53      9.58 o 
  -5   1  31        3.16       11.76      8.50 o 
  -4   1  31       84.36       76.94     17.05 o 
  -3   1  31       48.14       51.22     17.68 o 
  -2   1  31      164.89      164.97     26.63 o 
  -1   1  31       55.56       55.62     12.69 o 
   0   1  31        1.14       13.66     12.07 o 
   1   1  31       55.66       79.51     21.82 o 
   2   1  31      165.05      185.48     31.80 o 
   3   1  31       48.48       49.62     18.94 o 
   4   1  31       84.41       90.76     26.81 o 
   5   1  31        3.12        8.14      8.50 o 
  -5   2  31       41.03        2.49     17.46 o 
  -4   2  31      225.44      257.77     21.46 o 
  -3   2  31       27.42       43.87     11.69 o 
  -2   2  31       17.61       30.52     16.68 o 
  -1   2  31      378.06      413.10     30.96 o 
   0   2  31      211.17      264.28     26.04 o 
   1   2  31      378.16      372.12     54.87 o 
   2   2  31       17.66       16.82     15.41 o 
   3   2  31       27.08       13.72     14.11 o 
   4   2  31      225.81      253.10     98.52 o 
   5   2  31       40.93       26.34     19.33 o 
  -5   3  31        7.27       -1.25     13.72 o 
  -4   3  31       63.77       80.22     11.84 o 
  -3   3  31       79.41       75.06     13.87 o 
  -2   3  31       58.65       77.75     15.19 o 
  -1   3  31      140.65       87.23     25.56 o 
   0   3  31      263.04      321.21     24.33 o 
   1   3  31      140.80      157.83     19.86 o 
   2   3  31       58.47       30.61     19.95 o 
   3   3  31       79.62       59.70     17.57 o 
   4   3  31       63.26       30.48     33.05 o 
   5   3  31        7.30        0.50      8.30 o 
  -4   4  31       45.14       47.98     13.38 o 
  -3   4  31      150.23      149.81     17.34 o 
  -2   4  31       32.15       28.13     10.89 o 
  -1   4  31       89.83       93.60     15.21 o 
   0   4  31       46.01       48.30     11.53 o 
   1   4  31       90.08      100.43     16.01 o 
   2   4  31       32.13       25.85     14.37 o 
   3   4  31      150.08       93.85     68.59 o 
   4   4  31       45.12       14.96     18.71 o 
  -4   5  31       12.14       14.43      9.53 o 
  -3   5  31      215.22      199.11     29.93 o 
  -2   5  31       33.14       29.50     15.68 o 
  -1   5  31      133.37       97.99     15.47 o 
   0   5  31        0.02        5.43      9.64 o 
   1   5  31      133.45      100.21     16.94 o 
   2   5  31       33.42       19.92     10.30 o 
   3   5  31      215.37      202.52     19.14 o 
   4   5  31       12.17       10.95      8.80 o 
  -4   6  31       22.96        7.89      9.21 o 
  -3   6  31       15.96       12.47     12.35 o 
  -2   6  31       48.67       33.16     14.76 o 
  -1   6  31       97.80       95.04     17.08 o 
   0   6  31       20.82       25.28     11.34 o 
   1   6  31       97.56       87.48     15.18 o 
   2   6  31       48.32       26.16      9.77 o 
   3   6  31       15.88       21.20     21.82 o 
   4   6  31       22.81       21.75      7.79 o 
  -4   7  31       11.49        8.51     10.63 o 
  -3   7  31       31.31       23.77     38.66 o 
  -2   7  31      102.72       67.32     14.07 o 
  -1   7  31      125.01      130.18     15.93 o 
   0   7  31        0.35       13.98      9.97 o 
   1   7  31      124.97      137.73     30.41 o 
   2   7  31      103.20       86.75     16.30 o 
   3   7  31       31.47       33.30     11.88 o 
   4   7  31       11.57      103.51     22.45 o 
  -4   8  31        4.55      -11.75     24.32 o 
  -3   8  31       12.10      -14.96     22.45 o 
  -2   8  31       44.51       14.54     60.48 o 
  -1   8  31      166.36      157.46     21.96 o 
   0   8  31        5.42       -0.73     12.06 o 
   1   8  31      166.35      149.58     71.08 o 
   2   8  31       44.45       13.04     41.78 o 
   3   8  31       12.11        1.14     10.60 o 
  -3   9  31        8.16       -3.00     10.70 o 
  -2   9  31       21.02       26.70     11.88 o 
  -1   9  31       64.92       90.29     19.95 o 
   0   9  31        3.80        4.43      9.97 o 
   1   9  31       64.90       83.55     23.69 o 
   2   9  31       21.07       27.44     11.46 o 
   3   9  31        8.00        0.26      8.07 o 
  -3  10  31       39.31       29.74     14.34 o 
  -2  10  31      116.67       82.97     14.03 o 
  -1  10  31       24.95       25.52     18.97 o 
   0  10  31       64.92       44.32     32.42 o 
   1  10  31       24.97        0.44     11.07 o 
   2  10  31      116.56      107.84     16.15 o 
   3  10  31       39.33       40.39     10.11 o 
  -2  11  31        7.84       21.45      9.98 o 
  -1  11  31       53.29       77.35     12.94 o 
   0  11  31        4.38       43.62     48.01 o 
   1  11  31       53.35       92.91     18.71 o 
   2  11  31        7.84       -2.49      8.73 o 
  -1  12  31      136.58      157.13     22.45 o 
   0  12  31        3.36       38.09     38.04 o 
   1  12  31      136.62      158.38     22.45 o 
   0   0  32      318.27      415.27     53.62 o 
   1   0  32        1.44        2.91     10.80 o 
   2   0  32        6.34        6.90     13.72 o 
   3   0  32      139.28      143.27     24.94 o 
   4   0  32        1.15        5.49     10.79 o 
   5   0  32        0.84       19.95     16.21 o 
  -5   1  32       39.12       -8.73     12.47 o 
  -4   1  32        9.45       14.92     11.52 o 
  -3   1  32       72.15       37.88     15.46 o 
  -2   1  32       35.93       18.52     10.75 o 
  -1   1  32       12.21        3.99     12.88 o 
   0   1  32        3.77       16.31     17.18 o 
   1   1  32       12.17       27.93     16.48 o 
   2   1  32       35.96       19.67     15.41 o 
   3   1  32       71.92       39.57     15.36 o 
   4   1  32        9.37       11.18     10.75 o 
   5   1  32       39.15       29.93     17.46 o 
  -5   2  32        6.39      -13.72     13.72 o 
  -4   2  32      102.91      115.26     15.80 o 
  -3   2  32       21.52       27.67     10.75 o 
  -2   2  32        1.54      -18.11     18.11 o 
  -1   2  32        6.94       -3.91     10.97 o 
   0   2  32      142.79      205.95     28.18 o 
   1   2  32        6.75       -6.24     12.25 o 
   2   2  32        1.56       -5.94     10.42 o 
   3   2  32       21.50       21.20     19.95 o 
   5   2  32        6.39       -1.25     12.47 o 
  -4   3  32      126.31      116.70     15.26 o 
  -3   3  32       27.29       19.04      9.58 o 
  -2   3  32       43.84       32.99     10.16 o 
  -1   3  32      129.27      124.46     23.69 o 
   0   3  32      120.97      119.10     18.10 o 
   1   3  32      129.37      137.34     23.06 o 
   2   3  32       43.94       29.84     12.47 o 
   3   3  32       27.42        6.24     24.94 o 
   4   3  32      125.89       89.37     71.08 o 
  -4   4  32       73.36       41.03     28.06 o 
  -3   4  32       77.38       88.17     15.58 o 
  -2   4  32       29.93       35.44     12.42 o 
  -1   4  32       77.95      101.65     23.69 o 
   0   4  32       64.09       87.53     13.50 o 
   1   4  32       77.70       59.90     21.82 o 
   2   4  32       29.97       44.59     37.41 o 
   3   4  32       77.46       44.32     42.40 o 
   4   4  32       73.72       44.22     43.65 o 
  -4   5  32       18.33       11.32     18.08 o 
  -3   5  32       10.63        0.97     18.71 o 
  -2   5  32       36.09       20.84      9.37 o 
  -1   5  32       24.09       19.99     12.88 o 
   0   5  32        3.25       15.94     11.17 o 
   1   5  32       24.12       33.79     11.86 o 
   2   5  32       36.07       17.68     10.53 o 
   3   5  32       10.58        5.23      9.30 o 
   4   5  32       18.17       17.13     11.85 o 
  -4   6  32       23.93      -10.60     10.60 o 
  -3   6  32       34.06       30.43     19.33 o 
  -2   6  32       24.36       15.99      8.73 o 
  -1   6  32       20.69        9.50      9.20 o 
   0   6  32        9.93       16.66      9.83 o 
   1   6  32       20.70       23.17     18.71 o 
   2   6  32       24.56       22.03     11.69 o 
   3   6  32       33.96       28.45     12.11 o 
   4   6  32       23.92       13.72      9.98 o 
  -4   7  32        9.16      -11.75     24.32 o 
  -3   7  32       29.15       13.09     11.85 o 
  -2   7  32       96.04       30.32     61.11 o 
  -1   7  32       81.09       86.71     13.02 o 
   0   7  32        4.52        8.05     10.61 o 
   1   7  32       80.85       37.56     28.68 o 
   2   7  32       95.59       96.02     23.69 o 
   3   7  32       29.17       18.66     14.34 o 
  -3   8  32        4.28        3.58      9.88 o 
  -2   8  32       75.36       90.62     16.75 o 
  -1   8  32      144.39      133.57     16.66 o 
   0   8  32        1.40       18.69     10.50 o 
   1   8  32      144.68      106.09     78.57 o 
   2   8  32       75.18       14.79     23.07 o 
   3   8  32        4.21       -1.25      8.30 o 
  -3   9  32        2.09        5.00     10.58 o 
  -2   9  32       62.29       73.15     16.21 o 
  -1   9  32       52.23       45.17     14.03 o 
   0   9  32        5.49       -6.06      9.23 o 
   1   9  32       52.41       32.17     26.81 o 
   2   9  32       62.71       51.44     15.59 o 
   3   9  32        2.12       -8.73     11.22 o 
  -2  10  32       27.69       44.89     11.46 o 
  -1  10  32       26.60       28.36     10.66 o 
   0  10  32       12.74       -0.91      9.58 o 
   1  10  32       26.37       25.57      8.28 o 
   2  10  32       27.62       15.59      8.82 o 
  -1  11  32        2.66       26.87     26.81 o 
   0  11  32        1.55       13.48     19.33 o 
   1  11  32        2.66       38.04     40.53 o 
   1   0  33        0.96        3.74     14.11 o 
   2   0  33       28.00       29.33     16.31 o 
   3   0  33       34.82      -10.46     11.22 o 
   4   0  33        9.36        5.82      8.92 o 
  -4   1  33       92.41       55.68     50.51 o 
  -3   1  33       93.71       70.07     33.05 o 
  -2   1  33       25.73       12.81      9.35 o 
  -1   1  33       17.75       17.01     11.17 o 
   0   1  33      227.42      345.30     43.65 o 
   1   1  33       17.88        9.61     14.91 o 
   2   1  33       25.81       20.32     14.96 o 
   3   1  33       93.79       48.08     15.58 o 
   4   1  33       91.93       59.40     53.00 o 
  -4   2  33       54.06       47.68     13.09 o 
  -2   2  33       59.12       31.68     17.46 o 
  -1   2  33       21.81        4.99     11.97 o 
   0   2  33       23.75       17.80     14.37 o 
   1   2  33       21.84       28.17     14.91 o 
   2   2  33       59.15       26.04     25.56 o 
   3   2  33      120.94       56.93     57.99 o 
   4   2  33       54.15       61.17     38.04 o 
  -3   3  33       16.85        1.87      7.98 o 
  -2   3  33       40.53       39.05     17.54 o 
  -1   3  33       27.53       15.01     13.14 o 
   0   3  33      120.65      143.71     18.36 o 
   1   3  33       27.76       24.94     21.20 o 
   2   3  33       40.39       28.99     10.53 o 
   3   3  33       16.98       11.41      9.82 o 
   4   3  33       54.09       25.56     21.82 o 
  -4   4  33       33.47        2.74     11.81 o 
  -3   4  33        0.10       -9.59     12.23 o 
  -2   4  33       29.16       27.56     11.44 o 
  -1   4  33        8.66       10.28      9.90 o 
   0   4  33      139.23      137.25     14.29 o 
   2   4  33       29.09       23.76      9.82 o 
   3   4  33        0.11        0.24     11.06 o 
   4   4  33       33.29       35.47     10.38 o 
  -4   5  33       25.70       14.62      6.62 o 
  -3   5  33       10.31        2.03     10.99 o 
  -2   5  33       53.81       37.38     10.63 o 
  -1   5  33       14.44       15.13      8.52 o 
   0   5  33      104.10       92.90     14.16 o 
   1   5  33       14.48       18.08     11.46 o 
   2   5  33       53.65       57.73     14.94 o 
   3   5  33       10.17       22.45     13.72 o 
   4   5  33       25.79       26.19     11.22 o 
  -3   6  33       48.29       32.04     11.08 o 
  -2   6  33       80.73       82.31     16.30 o 
  -1   6  33       48.90       53.83     11.50 o 
   0   6  33       84.47      112.27     15.11 o 
   1   6  33       48.96       29.46     12.76 o 
   2   6  33       80.81       56.63     11.02 o 
   3   6  33       48.19       43.80     10.47 o 
  -3   7  33       26.26       26.23     11.30 o 
  -2   7  33       56.43       51.34     14.96 o 
  -1   7  33       23.20       15.47      8.43 o 
   0   7  33        3.02       17.36      8.75 o 
   1   7  33       23.17       18.88     11.97 o 
   2   7  33       56.39       64.85     19.95 o 
   3   7  33       26.46       25.46      7.66 o 
  -3   8  33       13.99       11.95      6.87 o 
  -2   8  33        2.82       17.51     18.71 o 
  -1   8  33       17.89       20.20      9.30 o 
   0   8  33       26.45       17.79     12.27 o 
   1   8  33       17.98       22.55     13.72 o 
   2   8  33        2.80       -8.07      8.34 o 
  -2   9  33        6.08       13.90      8.69 o 
  -1   9  33       33.62       33.96     11.36 o 
   0   9  33        6.71       -7.41      9.68 o 
   1   9  33       33.55        8.93     14.65 o 
   2   9  33        6.15       -6.89      8.07 o 
  -1  10  33        7.53        7.26      7.46 o 
   0  10  33       41.10       27.54     13.72 o 
   1  10  33        7.56       16.71     16.21 o 
   0   0  34      645.99      879.18     72.33 o 
   1   0  34      219.05      217.82     79.19 o 
   2   0  34        1.29       -5.97      8.73 o 
   3   0  34       20.28       14.96     12.23 o 
   4   0  34       26.90       14.96      9.62 o 
  -4   1  34       36.47       31.93     24.32 o 
  -3   1  34        8.87        9.61     11.30 o 
  -2   1  34       48.47       16.07     27.44 o 
  -1   1  34      189.24      151.79     52.38 o 
   0   1  34      215.87      265.39     29.94 o 
   1   1  34      189.08      189.13     44.27 o 
   2   1  34       48.40       24.01     10.80 o 
   3   1  34        8.99        3.23      8.40 o 
   4   1  34       36.61       30.86     17.46 o 
  -4   2  34        6.94        2.49     14.96 o 
  -3   2  34       18.89        9.42     10.75 o 
  -2   2  34       30.33       21.20     16.21 o 
  -1   2  34      102.15       94.91     26.19 o 
   0   2  34        7.69        5.87     13.65 o 
   1   2  34      102.29       96.48     37.41 o 
   2   2  34       30.30       10.97     12.78 o 
   3   2  34       18.80       10.13      9.34 o 
   4   2  34        7.05        4.59      9.35 o 
  -3   3  34       44.90      -13.14     13.14 o 
  -2   3  34        4.95       -2.49     16.21 o 
  -1   3  34       56.70       71.11     19.34 o 
   0   3  34       51.39       58.80     16.78 o 
   1   3  34       56.64       28.68     14.99 o 
   2   3  34        4.98       -1.37      9.23 o 
   3   3  34       44.81       31.21     29.93 o 
   4   3  34      146.08       89.69     69.84 o 
  -4   4  34       15.17        1.25     13.72 o 
  -3   4  34       26.79        6.03      7.96 o 
  -2   4  34        3.55        1.08     10.11 o 
  -1   4  34       19.65       35.59     11.66 o 
   0   4  34       18.67       33.05     14.99 o 
   1   4  34       19.78        8.15     11.36 o 
   2   4  34        3.56        3.74     13.72 o 
   3   4  34       26.76       20.28     10.11 o 
  -3   5  34       14.06       10.15      9.23 o 
  -2   5  34       30.32       20.40      9.59 o 
  -1   5  34       74.39       79.74     12.40 o 
   0   5  34       51.81       60.33     11.20 o 
   1   5  34       74.36       75.24     18.91 o 
  -3   6  34       12.54       -2.16     10.95 o 
  -2   6  34       72.78       91.06     20.57 o 
  -1   6  34       56.93       71.02     11.18 o 
   0   6  34      178.18      211.60     19.62 o 
   1   6  34       56.87       56.39     11.52 o 
   2   6  34       72.87       89.79     18.71 o 
  -3   7  34       15.55        9.98      6.61 o 
  -2   7  34        0.01       18.08     22.45 o 
  -1   7  34       16.44       28.00      9.35 o 
   0   7  34       27.69       38.41     13.14 o 
   1   7  34       16.55       -0.23     10.93 o 
   2   7  34        0.02      -21.82     21.82 o 
  -2   8  34        0.94        0.39      8.34 o 
  -1   8  34       11.81       19.49     19.33 o 
   0   8  34       75.80       61.70     12.58 o 
   1   8  34       11.88       -2.23     12.28 o 
   2   8  34        0.94        5.34      8.61 o 
  -1   9  34        5.23        0.53      9.98 o 
   0   9  34      133.04       82.99     57.37 o 
   1   9  34        5.20        6.96     11.22 o 
   0  10  34        0.15       11.85      7.94 o 
   1   0  35       70.56       66.42     28.68 o 
   2   0  35       50.65        2.91     11.69 o 
   3   0  35        5.12       -7.48     17.46 o 
   4   0  35        8.86       -3.74     13.72 o 
  -4   1  35        8.37        7.48     14.96 o 
  -3   1  35        3.01      -11.22     16.21 o 
  -2   1  35       26.11       20.08     12.76 o 
  -1   1  35      124.14      110.26     45.52 o 
   0   1  35       25.11       24.55     14.03 o 
   1   1  35      123.99      149.32     67.34 o 
   2   1  35       26.38       21.08      9.48 o 
   3   1  35        3.03       -1.13      8.66 o 
  -4   2  35       36.99        8.73     13.72 o 
  -3   2  35        4.79        4.99     17.46 o 
  -2   2  35       28.73       -2.49     19.95 o 
  -1   2  35       43.60       35.93     28.68 o 
   0   2  35       58.50       72.44     17.93 o 
   1   2  35       43.38       33.59     13.65 o 
   2   2  35       28.57       11.97      7.60 o 
   3   2  35        4.76       -4.36      9.70 o 
  -3   3  35        6.66      -15.59     15.59 o 
  -2   3  35       17.27       14.96     14.96 o 
  -1   3  35        1.80        7.48     11.88 o 
   0   3  35       27.45       33.74     14.91 o 
   1   3  35        1.81        3.99     11.00 o 
   2   3  35       17.39       11.51     11.85 o 
   3   3  35        6.60       -2.73      9.23 o 
  -3   4  35       19.14       17.78      9.44 o 
  -2   4  35       11.45       14.05      7.98 o 
  -1   4  35       23.94       14.94      9.94 o 
   0   4  35      109.84      126.77     16.28 o 
   1   4  35       23.93        8.48     11.00 o 
   2   4  35       11.37      -27.82     29.93 o 
   3   4  35       19.28       15.62      8.34 o 
  -3   5  35       16.61       11.33      8.80 o 
  -2   5  35       24.77       24.12      8.58 o 
  -1   5  35        3.89        5.30      7.41 o 
   0   5  35      373.51      432.87     40.83 o 
   1   5  35        3.94        3.69      9.88 o 
   2   5  35       24.78       18.71     16.21 o 
   3   5  35       16.49       -3.74      9.98 o 
  -3   6  35       29.69        1.25     12.47 o 
  -2   6  35       81.15       97.27     14.99 o 
  -1   6  35        5.04       -3.70      7.13 o 
   0   6  35       18.08        7.17      7.85 o 
   1   6  35        5.09        1.00      8.30 o 
   2   6  35       81.07       37.24      8.40 o 
  -2   7  35       95.70      107.69     16.21 o 
  -1   7  35       19.02       11.70      7.96 o 
   0   7  35       18.50       11.24     11.46 o 
   1   7  35       19.05       18.37      9.58 o 
   2   7  35       95.46       41.15     16.21 o 
  -1   8  35       46.72       80.28     22.45 o 
   0   8  35       15.05       16.54      8.34 o 
   1   8  35       46.47        3.62     15.59 o 
   0   9  35      114.49       87.29     17.46 o 
   0   0  36        4.52        8.73     16.21 o 
   1   0  36       93.74       17.03     38.66 o 
   2   0  36        9.54        4.99     10.15 o 
   3   0  36       20.50       -1.25     14.96 o 
  -3   1  36       22.71       -2.49     13.72 o 
  -2   1  36       11.73        0.00     16.21 o 
  -1   1  36       33.08       20.05     10.79 o 
   0   1  36       71.22       84.87     17.64 o 
   1   1  36       33.24        2.49     17.46 o 
   2   1  36       11.63        7.75     10.11 o 
   3   1  36       22.53       -6.24     14.96 o 
  -3   2  36       34.34      -11.22     16.21 o 
  -2   2  36       37.01        9.98     18.71 o 
  -1   2  36      112.70      118.08     60.48 o 
   0   2  36       88.65       88.31     16.68 o 
   1   2  36      113.13       67.34     22.45 o 
   2   2  36       37.14       14.51      9.58 o 
   3   2  36       34.49      -14.96     14.96 o 
  -3   3  36       23.55       11.22     13.72 o 
  -2   3  36      117.79       63.41     49.26 o 
  -1   3  36       17.40       26.19     19.95 o 
   0   3  36        0.97        2.49     16.21 o 
   1   3  36       17.37        5.04     10.47 o 
  -3   4  36       24.11        2.49     13.72 o 
  -2   4  36       63.26       44.36     11.04 o 
  -1   4  36        9.49       19.08     11.85 o 
   0   4  36       11.54       19.47     11.36 o 
   1   4  36        9.50        4.66     10.11 o 
   2   4  36       63.08        8.73     12.47 o 
  -2   5  36        3.56      -17.29     31.80 o 
  -1   5  36       43.34       49.69      8.33 o 
   0   5  36       54.50       55.39     13.65 o 
   1   5  36       43.43       21.78     16.84 o 
   2   5  36        3.57       21.20     13.72 o 
  -1   6  36       36.78       53.03      9.48 o 
   0   6  36       26.36       38.34     10.79 o 
   1   6  36       36.58        8.73     16.21 o 
   2   6  36       15.25        9.98     11.22 o 
  -2   7  36       33.10       38.66     18.71 o 
   0   7  36        9.65       21.70      8.30 o 
   1   7  36        8.74      -12.02     32.42 o 
   1   0  37        8.71        8.61      9.23 o 
   2   0  37        9.14      -17.46     17.46 o 
  -2   1  37       27.40        9.98     13.72 o 
  -1   1  37       69.37       23.74     14.34 o 
   0   1  37       24.82       22.45     12.35 o 
   1   1  37       68.94       38.66     17.46 o 
   2   1  37       27.35        7.34      7.79 o 
  -2   2  37       27.76       17.24     10.11 o 
  -1   2  37       30.60       17.46     16.21 o 
   0   2  37        0.51       17.46     16.21 o 
   1   2  37       30.65       26.34     11.00 o 
   2   2  37       27.79        4.99     11.22 o 
  -2   3  37        4.39       15.53      9.58 o 
  -1   3  37       25.83       36.21     12.25 o 
   0   3  37        0.01       -3.09      9.23 o 
   1   3  37       25.79       12.05     24.94 o 
   2   3  37        4.34        1.25      9.98 o 
  -1   4  37       67.27      102.88     36.79 o 
   0   4  37        0.00        3.92      9.23 o 
   1   4  37       67.27       32.37     10.79 o 
  -1   5  37       27.09       11.22      9.98 o 
   0   5  37        0.44       14.11      8.34 o 
   1   5  37       27.06       -7.05     24.32 o 
  -1   6  37       10.68      -13.72     13.72 o 
   0   6  37        1.01      -19.33     19.33 o 
   1   6  37       10.72        0.00      9.98 o 
   1   0  38       12.38       32.42     12.47 o 
  -1   1  38       22.73        5.85     10.09 o 
   0   1  38       87.27       86.05     19.95 o 
   1   1  38       22.63       15.86      9.23 o 
  -2   2  38       13.92       -2.49     12.47 o 
  -1   2  38       76.90       40.70     29.31 o 
   0   2  38       73.09       56.45     13.23 o 
   1   2  38       77.20       39.31     10.11 o 
  -1   3  38       65.37       49.23     12.25 o 
   0   3  38       38.19       18.71      9.70 o 
   1   3  38       65.15       27.97      9.23 o 
  -1   4  38       42.56       25.48     19.33 o 
   0   4  38       69.95       37.31     10.47 o 
   1   4  38       42.71       21.20     12.47 o 
   0   1  39       11.38       17.72      8.34 o 
                                                 
